# Supplementary material for: Prevalence and factors associated with psychological distress among key populations in Togo, 2017
Source: PLoS One. 2020 Apr 16;15(4):e0231726. doi: 10.1371/journal.pone.0231726 (PMC7162496; doi:10.1371/journal.pone.0231726)
Supplement: S1 Data — (XLSX) [file pone.0231726.s001.xlsx]

## Sheet: Feuil1
numrec	ident	age	sitmatri	religion	niveau	freqalco	veralco	freqsixal	fumactu	epuise	nerveu	nergran	desesp	agite	agitegran	deprim	effort	triste	bon	vih
29	ANUD2100	≥25	2	1	2	3	3	4	2	1	2	0	0	0	0	0	0	0	0	0
26	ANUD2101	≥25	3	1	1	1	1	0	3	0	2	0	2	2	2	2	0	2	0	0
13	ANUD2102	<25	1	1	1	3	1	4	3	0	0	0	0	1	0	0	2	0	0	0
13	ANUD2103	<25	2	1	1	4	4	4	1	3	3	2	1	3	1	2	2	0	1	0
11	ANUD2104	≥25	3	1	1				1	0	0	0	0	0	0	0	0	0	0	0
25	ANUD2105	≥25	1	1	2	3	1	1	1	0	1	0	0	1	0	0	4	0	0	1
24	ANUD2106	≥25	1	1	1	4	4	4	1	0	0	0	0	0	0	0	0	0	0	0
27	ANUD2107	≥25	1	1	1	4	4	4	1	0	1	0	0	0	0	0	2	2	0
25	ANUD2108	≥25	2	1	2	2	1	0	2	1	3	0	0	1	0	0	2	0	0
14	ANUD2109	<25	1	1	2	4	2	4	1	2	2	0	0	0	0	0	2	0	0
58	ANUD2110	≥25	4	1	2	4	2	4	3	2	3	2	2	3	2	2	1	3	2
25	ANUD2111	≥25	4	4	2	4	2	4	2	2	1	1	2	0	0	2	1	2	0
24	ANUD2112	≥25	1	3	1		3	4	1	2	2	2	2	2	0	2	0	2	0
9	ANUD2113	≥25	5	1	2		2	4	1	3	0	0	0	0	0	3	2	3	2
8	ANUD2114	<25	1	1	3		2	4	1	0	0	0	1	1	0	2	1	0	0	1
19	ANUD2115	≥25	1	4	1	4	4	4	2	2	1	2	1	1	2	2	1	1	2
20	ANUD2116	<25	1	1	2				3	0	0	0	0	0	0	0	0	0	0
22	ANUD2117	≥25	2	4	2				3	1	1	0	2	2	2	2	0	1	0
20	ANUD2118	<25	1	1	2				2	2	1	0	1	0	0	1	0	0	0
24	ANUD2119	≥25	2	1	0	3	2	3	1	2	1	0	2	2	0	2	2	2	2
31	ANUD2120	≥25	3	3	2	3	2	3	3	2	1	0	3	1	0	3	2	0	2
18	ANUD2121	<25	1	2	2	3	2	1	3	2	1	0	2	1	0	1	2	0	2
23	ANUD2122	<25	1	1	2	3	2	3	2	2	2	0	1	1	0	1	1	0	1
26	ANUD2123	≥25	2	1	2	2	1	1	3	1	0	0	1	0	0	1	1	0	1	0
10	ANUD2124	≥25	2	1	2	3	1	1	3	2	1	0	2	1	0	1	2	0	2	0
23	ANUD2125	≥25	2	1	2	2	1	0	3	0	0	0	0	1	0	0	0	0	0	0
24	ANUD2126	<25	2	1	2	1	1	0	2	2	1	0	1	2	0	0	0	1	0	1
24	ANUD2127	≥25	1	1	1	4	3	4	3	1	0	0	1	0	0	1	1	2	3	0
23	ANUD2128	≥25	2	3	2	4	4	4	1	2	1	0	2	0	0	0	1	2	2	0
22	ANUD2129	≥25	2	1	1	2	1	0	3	1	2	1	1	1	0	2	1	2	1	1
30	ANUD2130	≥25	1	1	2	1	1	1	3	3	3	2	2	2	3	2	3	0	2	1
57	ANUD2131	<25	4	4	1	3	1	2	2	0	3	0	0	0	0	1	0	0	3	0
12	ANUD2132	<25	1	1	2	2	3	2	2	1	1	0	1	1	1	0	2	0	0	0
11	ANUD2133	≥25	2	3	1	1	3	4	2	1	2	1	2	2	0	2	1	1	1	1
12	ANUD2135	≥25	2	3	2	3	2	3	1	2	2	0	2	1	0	2	2	0	2	0
21	ANUD2136	<25	1	3	2	3	2	2	2	2	2	0	3	2	0	1	2	1	0	0
23	ANUD2138	<25	1	2	2	2	2	1	1	2	2	2	0	2	2	2	0	0	0	1
21	ANUD2139	≥25	4	1	2	3	2	2	1	2	3	3	1	2	2	2	2	3		0
22	ANUD2200	<25	1	1	2	3	1	0	2	0	0	0	0	0	0	0	0	0	0	0
25	ANUD2201	≥25	3	3	2	4	4	4	1	1	4	0	0	0	0	0	0	0	0	0
6	ATPS5133	≥25	1	1	1	3	2	1	1	2	3	0	2	3	0	1	1	0	1	0
4	ATUD5132	<25	1	1	2	3	2	1	2	2	0	0	1	3	0	2	2	0	2	0
12	ATUD5100	≥25	7	2	1	4	3	2	1	1	0	0	2	1	0	2	1	3	3	0
10	ATUD5101	<25	1	1	3	1	1	0	2	1	0	0	0	2	0	0	1	0	0	0
9	ATUD5102	<25	1	1	2		3	2	2	0	2	1	0	1	0	0	0	1	0	0
11	ATUD5103	<25	1	1	3	2	1	0	2	2	0	0	1	1	0	2	1	0	2	0
8	ATUD5104	≥25	5	1	1				1	3	2	1	2	2	1	3	2	2	2	1
4	ATUD5105	<25	2	3	2	1	1	1	1	1	1	0	0	1	1	2	2	0	0	0
12	ATUD5106	≥25	1	1	3	2	2	1	1	0	0	0	0	0	0	0	0	0	0	0
10	ATUD5107	≥25	2	3	1	4	4	4	1	1	1	0	1	1	1	0	3	0	3	0
5	ATUD5108	≥25	5	4	2	4	4	4	1	3	3	2	3	2	2	3	4	4	3	0
2	ATUD5109	≥25	1	1	2	4	2	4	1	4	2	0	3	0	0	3	2	3	3	0
6	ATUD5110	≥25	1	1	2	1	2	3	1	1	0	0	0	0	0	0	0	0	2
2	ATUD5111	≥25	2	1	2	4	3	4	2	0	0	0	0	0	0	0	0	0	0
5	ATUD5112	≥25	1	1	2	4	1	3	2	1	1	0	1	1	0	2	1	1	1	1
7	ATUD5113	≥25	4	4	2	4	2	3	1	0	3	1	3	1	1	2	1	2	3
8	ATUD5114	≥25	5	3	1	1	4	4	1	2	0	0	2	0	0	2	1	0	2
5	ATUD5115	<25	4	1	2				3	3	1	0	2	0	0	2	1	2	2
9	ATUD5116	<25	1	2	2				2	2	0	0	1	1	0	1	2	0	1
11	ATUD5117	≥25	1	1	2	3	4	2	1	2	1	0	2	2	1	1	3	2	2
7	ATUD5118	≥25	1	1	2	4	4	4	1	4	0	0	4	0	0	4	4	2	4
7	ATUD5119	≥25	2	1	2		4	4	1	1	0	0	3	3	3	3	4	4	4
3	ATUD5120	≥25	1	1	1	4	4	4	1	4	0	0	0	0	0	4	4	2	2
11	ATUD5121	≥25	2	2	1	4	4	4	2	0	0	0	0	0	0	0	0	0	0
10	ATUD5122	<25	1	4	2	4	1	0	1	2	1	2	0	1	1	1	0	0	0
9	ATUD5123	<25	1	3	2	4	4	4	1	2	3	2	2	1	1	2	2	2	2
8	ATUD5125	≥25	1	1	1	4	4	4	1	4	2	0	0	0	0	4	4	2	4
12	ATUD5126	≥25	2	1	2	3	4	3	1	1	1	0	1	0	0	2	2	0	0
25	ATUD5127	≥25	2	1	2	3	4	3	3	1	3	0	4	4	0	4	2	2	4
3	ATUD5128	≥25	1	1	2	4	4	4	1	2	0	0	0	2	0	0	0	0	0
6	ATUD5129	≥25	2	2	1	3	3	3	1	1	1	0	1	0	0	3	1	0	2
10	ATUD5130	≥25	2	1	2	4	3	3	1	2	0	0	2	1	0	1	1	0	2
9	ATUD5131	≥25	1	1	2	3	4	3	1	1	2	0	0	0	0	0	4	0	0	0
7	ATUD5135	≥25	7	1	1	1	1	0	1	2	1	0	2	1	0	2	1	0	2	0
8	ATUD5138	≥25	5	1	1	3	2	1	3	2	2	0	2	2	0	2	1	2	2	1
16	DAUD8100	≥25	5	4	2	2	1	2	1	2	2	2	2	2	1	3	2	2	2	0
14	DAUD8101	≥25	1	1	2	4	2	4	1	2	1	0	1	1	0	1	1	1	1	1
32	DAUD8102	≥25	1	1	2	4	2	4	1	1	1	0	1	1	0	1	1	1	1	0
16	DAUD8103	≥25	2	3	1	3	1	3	1	2	2	2	2	2	2	2	2	2	2	0
19	DAUD8104	≥25	1	3	1	1	1	1	1	2	1	0	1	1	0	1	1	0	1	0
18	DAUD8105	≥25	2	1	1	4	2	1	1	2	0	0	0	0	0	0	0	0	2	0
33	DAUD8106	≥25	2	1	1	4	3	1	1	3	0	0	0	0	0	0	3	0	0	0
15	DAUD8107	≥25	2	4	2	4	3	1	1	2	2	0	2	1	2	0	0	0	0	0
27	DAUD8108	<25	1	1	2	4	3	3	1	0	0	0	0	0	0	3	2	0	0	0
20	DAUD8109	≥25	2	2	2	2	2	1	1	2	2	0	0	3	1	0	3	3	0	0
17	DAUD8110	≥25	2	2	2	3	2	1	1	3	3	2	2	3	2	2	2	3	3	1
22	DAUD8111	≥25	2	1	3	3	1	3	1	3	3	3	3	3	3	3	3	4	4
14	DAUD8112	≥25	2	2	0	3	1	0	3	0	0	0	2	0	0	0	2	2	2
31	DAUD8113	≥25	2	3	1	4	1	0	1	3	3	2	2	2	2	0	2	2	0
28	DAUD8114	≥25	2	3	1	4	1	2	2	2	0	0	2	0	0	2	0	2	0
17	DAUD8115	≥25	1	3	1	4	4	4	1	4	3	0	3	3	1	2	3	3	2
25	DAUD8116	≥25	4	4	2	4	4	4	2	3	2	0	3	2	0	2	3	3	3	0
17	DAUD8117	≥25	5	1	0	4	4	4	1	0	0	0	2	3	1	2	2	0	0	0
21	DAUD8118	≥25	2	1	2	4	4	4	1	3	3	0	2	0	0	4	3	3	0	0
15	DAUD8119	≥25	4	3	2	4	4	4	2	4	4	2	3	3		4	4	2	3	0
13	DAUD8120	≥25	2	1	0	4	2	3	1	2	2	0	0	0	0	0	0	0	0	0
29	DAUD8121	≥25	2	3	1	4	2	3	1	2	2	1	2	2	0	0	0	0	0	0
23	DAUD8122	≥25	2	3	2	4	2	3	1	3	2	2	3	3	2	2	2	2	0	1
18	DAUD8123	≥25	1	1	1	4	2	3	1	2	0	0	0	2	0	0	0	0	0	0
15	DAUD8124	≥25	1	1	2	4	3	4	2	2	2	1	2	2	0	0	0	0	0	0
30	DAUD8125	≥25	2	3	1	4	4	4	1	1	1	0	1	0	0	1	0	0	0	0
26	DAUD8127	≥25	6	1	2				3	0	1	0	1	0	0	0	0	0	0	0
18	DAUD8128	<25	1	2	2	4	4	4	1	0	3	3	3	0	0	2	0	1	2	0
24	DAUD8129	≥25	3	1	2	4	4	4	3	1	1	0	1	1	1	1	0	0	0	0
16	DAUD8130	≥25	2	1	2	3	1	0	1	2	2	0	2	2	0	1	0	0	0	0
13	DPUDI8126	≥25	5	3	1	4	4	4	1	1	0	0	2	0	0	1	0	0	1	0
3	KAUD7139	<25	1	1	2	2	1	0	2	2	2	2	2	2	2	0	1	2	0	0
1	KAUD7128	<25	4	1	2	4	3	4	2	2	2	0	2	2	2	2	2	1	2	1
2	KAUD7100	≥25	2	1	2	4		4	1	0	0	0	0	0	0	1	0	0	1	0
4	KAUD7101	<25	1	1	2				3	0	0	0	0	0	0	0	0	0	0	0
6	KAUD7102	<25	1	2	2	4	3	4	1	4	4	3	2	4	4	4	4	0	3	0
4	KAUD7103	≥25	1	1	2	3	2	2	1	3	4	3	3	3	3	3	3	3	2	0
7	KAUD7104	<25	1	1	2	3	2	1	1	2	2	0	2	2	0	2	1	1	0	0
9	KAUD7106	<25	1	2	2	4	4	4	1	1	3	0	1	2	1	1	0	0	0	0
1	KAUD7107	≥25	1	1	2	1	1	0	3	0	0	0	0	2	1	0	0	0	0	0
5	KAUD7108	<25	1	1	2	4	2	3	1	0	1	0	0	2	1	1	0	0	1	0
7	KAUD7109	≥25	3	3	1	4	3	3	1	2	2	1	2	2	1	2	1	1	0	0
12	KAUD7110	<25	1	1	2	4	2	3	1	2	2	2	2	1	1	1	1	1	1	0
5	KAUD7111	<25	1	1	1	3	1	2	1	0	2	0	0	2	3	2	2	1	0	0
3	KAUD7112	<25	1	1	2	4	2	4	1	0	2	2	2	2	1	0	2	2	1	1
7	KAUD7113	<25	1	3	2	3	2	1	1	0	0	0	0	0	0	0	0	0	0	0
11	KAUD7114	<25	1	2	2	3	2	2	1	3	3	2	0	2	2	2	0	0	0	0
3	KAUD7115	≥25	1	1	3	2	3	2	1	2	2	0	2	2	0	0	2	2	0	1
2	KAUD7116	<25	1	1	2	2	1	2	1	1	1	0	1	1	0	1	1	1	1	0
1	KAUD7117	<25	1	1	2	3	2	2	1	0	2	1	1	2	2	2	2	0	0	0
3	KAUD7118	≥25	1	1	2	4	4	4	1	0	0	0	0	0	0	0	0	0	0	0
5	KAUD7119	≥25	1	3	2	3	2	3	1	1	2	2	2	1	1	2	1	1	1	0
2	KAUD7120	<25	1	1	2	4	2	4	1	0	0	0	0	1	1	1	1	0	0	0
6	KAUD7121	≥25	1	1	2				2	1	1	0	1	1	0	1	1	1	1	0
1	KAUD7122	≥25	2	1	1	2	1	1	1	1	1	0	1	1	0	1	1	1	1	0
2	KAUD7123	≥25	2	3	1	3	2	3	1	1	1	0	1	1	0	1	1	1	1	0
6	KAUD7124	<25	1	1	2	4	1	1	1	0	0	0	0	0	0	0	2	0	0	0
1	KAUD7125	≥25	2	1	1	3	2	2	2	2	2	1	2	2	0	2	2	0	2	0
4	KAUD7126	<25	1	1	2				1	3	1	0	0	4	4	3	0	0	0	0
4	KAUD7127	<25	1	1	2	2	1	1	2	2	2	1	2	0	0	0	0	0	2	0
8	KAUD7129	≥25	2	4	2	4	4	4	1	0	3	1	0	2	0	0	0	1	0	1
2	KAUD7130	<25	1	1	2	4	2	4	3	0	0	0	0	0	0	0	0	0	0	0
1	KAUD7131	<25	1	1	2	4	4	4	1	0	0	0	3	3	1	3	0	1	0	0
10	KAUD7132	≥25	3	1	2	4	2	3	1	2	2	2	2	4	4	2	0	0	1	0
6	KAUD7133	≥25	1	1	2	4	3	1	1	3	1	0	0	1	0	0	3	0	0	0
4	KAUD7134	≥25	2	1	2	4	4	4	1	3	0	0	2	4	2	2	2	2	1	0
8	KAUD7135	<25	1	2	2	3	2	3	1	1	2	0	2	2	0	2	2	1	1	0
2	KAUD7136	<25	1	1	3	4	3	3	1	2	3	0	2	2	0	2	2	0	0	0
1	KAUD7137	≥25	2	1	2	1	1	0	1	0	0	0	0	0	0	0	3	0	2	0
5	KAUD7138	<25	1	1	2	2	2	3	3	2	2	0	2	2	0	1	1	0	0	0
3	KAUD7140	≥25	1	1	2				1	2	2	2	2	2	0	2	0	1	0	0
1	KAUD7141	<25	1	2	2	4	3	1	1	0	1	0	2	3	3	4	1	3	4	0
27	KPUD4100	≥25	2	1	2	3	4	2	1	2	0	0	3	0	0	0	0	1	2	0
21	KPUD4101	≥25	1	1	1	1	1	1	1	1	1	0	1	1	0	1	1	1	1	1
19	KPUD4102	≥25	1	1	1	4	1	3	1	1	1	0	2	1	2	2	2	2	2	1
24	KPUD4103	<25	1	3	1	4	3	2	1	0	0	0	0	2	2	1	2	1	0	0
30	KPUD4104	≥25	1	1	0	4	4	3	1	2	2	1	2	3	3	3	3	2	2	0
31	KPUD4105	<25	1	2	2	1	1	0	1	2	2	0	1	1	0	1	1	1	1	0
19	KPUD4106	<25	1	1	2	4	2	3	1	1	1	0	1	1	0	1	1	1	1	0
19	KPUD4107	<25	1	1	2	1	1	1	2	1	1	0	1	1	0	1	2	2	0	0
23	KPUD4108	≥25	1	1	2	4	2	4	1	4	4	4	4	3	2	4	3	3	2	0
22	KPUD4109	≥25	1	1	3	2	1	1	2	1	1	0	1	1	0	1	1	1	1	0
20	KPUD4110	<25	1	1	2					0	0	0	0	0	0	0	0	0	0	0
26	KPUD4111	≥25	1	1	1	4	4	4	1	0	2	1	0	1	0	2	1	2	3	0
25	KPUD4112	<25	1	1	2	2	1	1	1				2	1	0	2	1	0	1	0
21	KPUD4113	≥25	1	1	2	4	1	1	1	2	0	0	2	2	1	2	2	0	2
16	KPUD4114	≥25	2	1	1	4	2	1	2	0	2	0	1	3	0	1	0	1	2
17	KPUD4115	<25	1	1	2	3	1	2	3	2	3	0	3	2	0	2	2	2	2
15	KPUD4116	≥25	1	1	2	4	2	4	1	4	2	1	2	2	2	2	0	2	0
14	KPUD4117	≥25	1	1	2				1	2	2	0	1	1	0	1	2	1	2
20	KPUD4118	≥25	2	1	1	4	3	2	1	3	2	0	3	3	3	3	3	2	2
20	KPUD4119	≥25	1	2	1	3	1	4	1	0	0	0	1	2	0	1	3	1	0
21	KPUD4120	≥25	1	1	2	4	3	3	1	4	4	4	2	3	3	2	2	2
23	KPUD4121	≥25	1	2	1	2	2	1	1	0	0	0	0	0	0	2	0	0	0
28	KPUD4125	<25	1	2	2	2	1	1	2	1	1	0	1	1	0	1	1	1	0	0
22	KPUD4126	<25	1	1	2	2	2	2	2	1	1	0	1	1	1	1	1	1	1	0
25	KPUD4127	<25	1	3	2	1	1	1	2	1	1	0	1	0	0	1	1	1	1	1
26	KPUD4128	<25	1	2	2	1	1	1	3	1	1	0	1	1	0	1	1	1	1	0
27	KPUD4132	≥25	3	3	2				1	0	3	0	3	0	0	1	0	3	2	0
43	KPUD4133	<25	1	1	2	2	1	0	3	0	0	0	0	0	0	0	0	0	0	0
34	KPUD4134	≥25	1	1	2	2	1	1	3	0	0	0	0	0	0	0	0	0	0	0
33	KPUD4135	≥25	1	3	2	2	1	1	1	0	0	0	0	0	0	0	0	0	0	0
32	KPUD4136	≥25	1	1	2	1	1	0	2	2	1	0	0	0	0	2	2	0	0	1
29	KPUD4137	≥25	4	2	2	4	4	3	1	3	0	0	0	3	1	2	3	0	0	0
28	KPUD4138	≥25	7	1	2	4	4	4	1	0	0	0	2	2	2	2	2	3	3	0
18	KPUD4139	<25	1	1	2	2	3	2	1	2	2	2	3	2	0	3	3	2	3	0
35	L1UD1100	≥25	2	1	2	4	1	0	2	1	1	1	1	1	1	1	0	1	3	0
36	L1UD1101	≥25	1	1	2	2	1	0	1	2	2	1	1	2	0	2	2	2	1	0
37	L1UD1102	≥25	2	4	2	4	1	1	3	0	0	0	0	1	0	0	1	1	1	0
38	L1UD1103	<25	1	1	2				1	0	1	0	1	1	0	0	0	0	1	0
39	L1UD1104	≥25	2	4	2	4	1	3	3	2	2	0	0	0	1	0	0	0	2	0
40	L1UD1105	<25	1	1	2	1	1	0	1	2	0	0	0	0	0	0	3	0	0	0
21	L1UD1106	<25	1	4	3	3	2	3	1	0	0	0	0	1	0	0	4	1	0	0
22	L1UD1107	≥25	1	1	2	4	3	4	1	2	1	0	3	1	0	2	3	2	3	0
23	L1UD1108	≥25	5	1	3	4	2	3	1	2	2	2	2	2	2	2	2	2	2	0
42	L1UD1109	≥25	1	1	2	3	3	4	1	4	4	3	3	0	0	3	3	1	1	0
41	L1UD1110	≥25	3	1	2	4	1	0	1	2	1	1	1	1	1	1	1	1	1	0
24	L1UD1111	≥25	1	2	2	3	1	1	1	2	0	0	2	0	0	2	2	1	1	0
25	L1UD1112	≥25	2	1	3	4	4	4	3	2	3	1	3	0	0	2	3	2	0	1
26	L1UD1113	≥25	2	1	2	4	1	2	3	2	3	2	2	3	3	2	2	3	3	0
27	L1UD1114	≥25	2	1	2	1	1	3	1	3	3	3	2	2	0	2	0	2	0	1
28	L1UD1115	≥25	2	1	1	4	2	2	1	3	4	3	2	3	3	3	2	2	2	0
29	L1UD1116	≥25	6	1	2	4	3	3	1	2	2	0	0	0	0	1	1	0	3	0
30	L1UD1117	≥25	7	1	2	4	4	4	3	0	3	2	1	1	1	1	3	0	2	0
31	L1UD1118	≥25	2	3	1	4	3	4	1	2	4	0	2	2	0	2	2	2	0	0
43	L1UD1119	≥25	1	1	2	4	3	4	1	2	2	2	2	2	1	1	3	1	2	0
35	L1UD1121	<25	1	1	1	1	2	4	3	2	2	0	2	2	2	3	3	3	4	0
51	L1UD1122	≥25	4	1	1	4	1	3	1	3	2	1	1	1	1	1	1	0	2	0
37	L1UD1123	≥25	1	1	1	2	1	1	1	0	0	0	0	0	0	0	1	0	1	0
38	L1UD1124	<25	1	4	1	2	1	1	1	2	2	1	2	2	1	2	2	2	2	0
39	L1UD1125	<25	1	1	1	1	1	0	2	2	2	1	1	0	0	2	3	2	2	1
40	L1UD1126	<25	2	1	2	1	1	0	1	0	0	0	0	3	3	1	2	2	0	0
36	L1UD1127	≥25	1	1	2	4	4	4	1	3	4	3	4	0	0	3	4	3	0	0
41	L1UD1128	<25	2	3	2	4	1	3	2	1	3	0	3	2	2	2	0	2	0	0
42	L1UD1129	<25	1	2	1	4	1	1	3	3	2	2	3	3	3	2	3	3	2	0
43	L1UD1130	≥25	1	2	1				1	2	2	2	2	2	2	2	2	2	2	0
44	L1UD1131	≥25	2	2	0				1	4	0	2	2	3	2	3	0	2	0	0
40	L1UD1132	≥25	2	1	1	4	2	3	3	2	1	0	1	1	0	2	2	0	0	0
45	L1UD1133	<25	2	3	2	3	1	0	2	2	2	2	0	2	0	0	2	0	0	1
46	L1UD1134	≥25	1	2	1	3	2	3	1	2	1	0	2	2	1	1	3	2	1	0
47	L1UD1137	<25	1	2	1	2	1	0	2	0	0	0	0	0	0	0	0	0	0	0
48	L1UD1138	≥25	2	1	1	4	1	1	2	4	3	3	2	2	2		2	2	2	0
49	L1UD1139	≥25	2	1	1	4	3	4	1	2	4	2	0	3	3	2	0	2	2	0
44	L1UD1140	≥25	2	1	1	2	3	3	1	2	2	2	2	2	2	2	2	2	2	0
41	L1UD1141	≥25	1	1	2				3	1	2	2	2	2	2	2	2	2	2	0
32	L1UD1143	≥25	2	1	3	4	3	4	1	0	0	0	1	0	0	0	0	0	0	0
33	L1UD1144	≥25	1	4	1	4	3	3	1	3	2	0	2	1	1	2	2	2	2	0
34	L1UD1145	≥25	2	1	2	4	2	3	1	2	2	2	2	2	2	2	2	2	2	0
48	L1UD1146	≥25	1	1	1	4	4	4	1	4	2	4	2	3	3	0	0	2	2	1
49	L1UD1147	<25	1	1	2				2	2	1	0	2	2	0	2	2	1	2	0
50	L1UD1148	≥25	4	1	0	1	1	0	1	2	2	0	2	0	0	3	2	3	1	0
32	L1UD1149	≥25	5	1	2	3	2	2	1	1	0	0	2	2	0	2	1	1	1	0
33	L1UD1150	≥25	4	1	3	4	1	3	1	3	3	2	3	2	2	1	1	1	0	1
33	L1UD1151	<25	1	1	2	3	2	3	1	2	2	0	2	2	0	2	2	2	0	0
34	L1UD1152	≥25	2	1	1	3	2	3	2	2	1	1	2	2	2	2	2	2	2	0
35	L1UD1153	<25	1	1	2	1	1	1	1	0	0	0	0	0	0	0	0	0	0	0
34	L1UD1154	<25	2	1	1				1	2	2	2	2	2	2	2	2	2	2	0
52	L1UD1155	≥25	6	2	2	3	1	0	1	0	0	0	3	0	0	0	0	1	3	0
53	L1UD1156	≥25	2	1	1		2	3	3	1		1	0	0	0	1	1	1	0	0
27	L1UD1157	<25	1	2	2	2	1	0	2	1	0	0	1	0	0	3	0	2	2	0
28	L1UD1158	<25	1	1	1	2	1	0	2	2	0	0	0	0	0	0	0	1	0	0
29	L1UD1159	≥25	4	1	2	1	1	1	2	0	3	2	0	4	4	0	0	0	0	0
30	L1UD1160	≥25	5	1	1	3	1	0	1	0	1	1	1	0	0	1	2	1	1	0
31	L1UD1161	≥25	6	1	2	3	1	2	3	1	0	0	0	2	2	1		1	1	1
32	L1UD1162	≥25	1	2	2	3	1	2	1	2	2	2	2	2	2	2	2	2	2	0
33	L1UD1163	≥25	2	1	2	2	1	1	3	1	1	0	0	1	1	0	0	1	0	0
34	L1UD1165	≥25	2	1	2				3	0	2	0	2	0	0	0	0	0	0	0
43	L1UD1166	≥25	1	1	2	1	1	0	1	0	2	2	2	3	1	2	2	1	2	0
44	L1UD1168	≥25	1	1	1				1	4	2	0	3	3	0	2	2	0	1	0
45	L1UD1169	≥25	1	1	2				2	1	1	0	2	0	0	0	0	3	0	0
46	L1UD1170	≥25	2	2	0				1	3	2	0	0	2	0	0	0	3	1	0
29	L1UD1171	<25	2	2	0				4	2	0	0	0	3	0	0	3	3	0	0
29	L1UD1172	≥25	2	2	0	2	1	0	1	2	2	0	0	0	0	0	0	2	0	0
30	L1UD1173	≥25	1	1	2	2	1	0	1	2	3	2	1	1	1	1	2	1	0	1
30	L1UD1175	<25	1	3	2	2	1	1	1	1	0	0	0	2	2	1	2	1	1	0
31	L1UD1176	<25	1	3	2	1	1	0	1	0	2	2	0	0	0	0	0	0	0	0
32	L1UD1177	<25	1	3	2	2	1	1	1	0	0	0	0	0	0	0	1	1	1	0
33	L1UD1178	≥25	7	2	1	3	1	1	1	0	0	1	0	0	0	0	0	0	0	0
34	L1UD1179	<25	1	1	2	4	4	4	1	1	1	0	3	3	0	1	0	1	1	0
35	L1UD1180	<25	1	3	0	1	1	1	1	3	0	0	2	0	0	3	3	3	3	0
36	L1UD1181	≥25	3	1	1	2	1	1	1	2	2	0	2	1	0	1	2	1	2	0
37	L1UD1182	≥25	4	1	2	1	2	1	1	0	3	2	2	1	1	3	1	1	0	0
38	L1UD1183	≥25	1	1	2	3	4		1	0	2	0	0	1	0	1		1	2	0
39	L1UD1184	≥25	2	1	2	1	1	0	1	1	2	0	2	0	0	1		1	0	0
40	L1UD1185	≥25	1	1	2	3	2	1	2	0	1	0	0	1	0	0	1	0	0	0
31	L1UD1186	≥25	2	1	0				3	2	2	2	2	1	1		1	1	1	0
47	L1UD1188	<25	1	1	2	2	1	0	3	0	1	0	2	2	0	1	2	0	0	0
13	L1UD1189	<25	1	1	0				3	1	2	2	2	2	1	2	2	2	1	0
34	L1UD1190	≥25	2	2	2				1	0	0	0	0	0	0	0	0	0	0	0
36	L1UD1191	<25	2	2	0				1	0	0	0	0	0	0	0	0	3	1	1
37	L1UD1192	≥25	2	4	0	4	4	4	1	1	4	1	1	3	3	1	1	2	0	0
38	L1UD1193	≥25	2	1	2				1	2	3	0	0	2	0	2	0	0	0	0
39	L1UD1194	≥25	5	1	2	4	3	4	3	0	1	0	1	0	0	2	0	0	2	0
40	L1UD1195	≥25	2	1	2	4	4	4	1	4	1	2	2	3	2	3	2	1	0	0
41	L1UD1196	≥25	1	1	0	4	1	1	1	2	2	2	2	2	2	2	2	2	2	0
28	L1UD1197	≥25	7	1	2				1	2	3	2	2	3		1	2	2	2	0
29	L1UD1198	≥25	1	1	2	1	1	0	1	3	1	1	0	0	0	0	0	0	0	0
30	L1UD1199	≥25	1	1	2	4		2	3	3	3	2	2	3	3	3	3	3	2	0
34	L1UD1293	≥25	4	1	1	4	2	3	2	0	2	1	1	0	0	1	2	0	1	0
39	L2UD0198	≥25	1	1	0				3	0	0	0	0	0	0	0	0	0	0	0
31	L2UD1200	<25	2	1	1	2	1	2	3	2	0	0	2	0	0	0	2	0	2	0
78	L2UD1201	≥25	1	1	2	1	1	0	3	2	2	1	2	2	2	2	2	2	2	0
32	L2UD1202	≥25	1	1	3	3	1	1	3	0	0	0	1	0	0	1	1	1	0	0
42	L2UD1203	≥25	2	1	2	1	1	1	1	2	2	2	2	2	2	0	0	0	0	1
26	L2UD1204	≥25	2	1	2				3	0	0	0	1	0	0	1	0	0	1	0
26	L2UD1205	≥25	5	1	2	4	3	4	1	2	2		3	2	1	3	2	3	3	0
27	L2UD1206	≥25	2	1	2				1	4	4	3	4	4	4	4	3	0	4	0
27	L2UD1207	≥25	4	1	2	3	3	3	1	1	2	0	1	0	0	0	1	1	2	0
28	L2UD1208	≥25	1	2	2				3	2	0	0	1	0	0	0	0	0	0	0
28	L2UD1209	≥25	4	1	2	4	1	2	1	0	0	0	0	0	0	1	0	1	4	0
77	L2UD1211	≥25	3	4	2	4	4	4	1	0	0	0	0	0	0	0	0	1	2	0
79	L2UD1213	≥25	1	1	1	1	1	0	3	1	1	0	2	1	0	1	0	0	1	0
80	L2UD1214	≥25	1	1	2	1	1	1	2	2	1	0	1	0	0	3	3	2	4	0
45	L2UD1220	≥25	2	1	2	4	1	1	3	1	0	0	2	0	0	0	1	0	0	0
46	L2UD1221	≥25	4	1	1	1	1	4	1	2	3	0	1	0	0	2	0	2	2	0
47	L2UD1222	≥25	1	1	0	1	1	0	2	3	3	2	4	2	2	4	3	3	4	0
48	L2UD1223	≥25	2	1	1	4	4	4	1	0	4	2	0	3	3	2	1	2	2	1
49	L2UD1224	≥25	2	1	1	4	1	0	1	3	3	3	3	0	0	3	3	3	3	0
50	L2UD1225	≥25	5	2	1	4	2	4	2	2	2	2	2	2	2	2	2	2	2	0
51	L2UD1226	≥25	1	1	1	4	4	4	1	1	1	1	0	0	0	2	1	2	2	1
52	L2UD1227	≥25	4	3	2				1	0	0	0	0	0	0	0	0	0	0	0
53	L2UD1228	≥25	2	2	1				1	2	1	0	2	1	0	2	3	1	2	1
54	L2UD1229	≥25	3	3	2	3	2	4	3	3	2	2	2	3	2	3	3	3	3	0
55	L2UD1230	≥25	2	1	2	1	1	1	1	0	0	0	0		0	0	0	0	0	0
56	L2UD1231	≥25	1	2	1	3	2	3	1	2	2	0	3	2	0	3	4	0	0	0
57	L2UD1232	≥25	1	1	1	1	2	3	1	2	3	0	4	0	0	1	2	4	0	1
58	L2UD1233	<25	1	3	2	1	1	1	3	0	0	0	0	0	0	0	0	0	0	0
59	L2UD1234	≥25	5	1	2	4	4	4	1	1	1	0	1	0	0	1	1	2	1	0
60	L2UD1235	<25	1	1	1				3	0	0	0	0	0	0	0	0	0	0	0
58	L2UD1236	≥25	1	2	1				1	2	3	2	2	2	2	2	3	2	2	1
59	L2UD1237	<25	2	1	1	2	1	0	3	3	2	2	3	0	0		3	3	3	0
60	L2UD1238	≥25	2	2	2	3	4	4	1	2	1	0	1	0	0	3	1	0	0	0
61	L2UD1239	≥25	2	1	1		1	1	1	4	2	1	2	3	2	3	3		3	0
62	L2UD1240	≥25	2	1	2	4	1	1	3	2	2	1	0	1	0	1	1	0	1	0
63	L2UD1241	≥25	5	4	1	4	4	4	1	2	2	1	0	0	2	0	3	2	0	0
65	L2UD1242	<25	1	1	1	3	1	0	3	2	0	0	2	0	0	2	2	1		0
64	L2UD1243	<25	1	2	2				2	0	0	0	0	0	0	0	0	0	0	0
67	L2UD1244	<25	4	2	2				2	0	0	0	0	0	0	0	0	0	0	0
44	L2UD1245	<25	5	1	1	3	1	3	2	1	0	0	1	1	0	0	2	2	0	0
66	L2UD1246	<25	1	1	2															0
68	L2UD1247	<25	4	1	2	3	4	4	1	1	0	0	1	0	0	0	2	0	0	0
69	L2UD1248	<25	1	3	2	3	1	1	1	0	1	1	2	0	0	0	2	0	0	0
70	L2UD1250	<25	1	3	1	3	1	0	1	2	3	0	0	1	0	0	4	0	0	0
71	L2UD1251	<25	1	1	1	3	1	0	2	0	1	0	4	0	0	3	3	3	3	0
72	L2UD1252	≥25	1	1	1	1	1	1	2	2	3	0	2	3	2	2	2	2	2	0
73	L2UD1253	≥25	2	1	0	4	2	3	1	3	3	2	2	3	2	2	2	3	2	0
74	L2UD1254	≥25	4	1	2	4	4	4	1	3	4	4	0	0	3		3	4	4	0
44	L2UD1255	<25	1	1	1	4	1	1	1	2	2	2	3	3	2	2	3			0
75	L2UD1256	<25	1	3	2															0
76	L2UD1257	≥25	5	3	1	2	1	1	1	3	3	3	2	2	1	1	2	2	2	0
41	L2UD1258	≥25	5	1	2		2	1	1	2	3	0	2	2	2	1	3	1	2	0
42	L2UD1260	<25	1	1	2	3	1	0	1	0	0	0	0	2	0	0	0	1	0	0
43	L2UD1261	≥25	1	1	2	3	1	1	3	0	0	0	0	1	0	0	0	0	0	0
26	L2UD1262	≥25	2	3	2	3	1	2	3	1	4	0	1	0	0	2	2	1	0	0
27	L2UD1263	≥25	1	3	1	4	3	3	3	2	2	2	2	2	1	1	1	1	2	0
28	L2UD1264	≥25	1	1	2				2	0	0	0	0	0	0	0	0	0	0	0
29	L2UD1265	≥25	1	3	1	4	3	3	1	2	2	2	2	1	1	2	2	2	1	0
30	L2UD1266	≥25	4	1	1	4	1	1	1	1	1	0	0	1	0	1	1	1	1	0
31	L2UD1267	≥25	4	1	2	1	1	4	2	1	1	1	3	0	0	1	1	1	1	0
32	L2UD1268	≥25	2	1	2	4	1	0	2	0	0	0	0	0	0	0	0	0	0	0
33	L2UD1269	<25	1	1	2	4	1	1	1	2	2	1	1	1	1	1	2	2	2	0
34	L2UD1270	<25	1	1	2	1	4	1	1	2	1	0	0	3	0	0	3	3	0	0
46	L2UD1271	<25	1	1	2	3	1	0	2	1	0	0	0	0	0	0	1	0	0	0
47	L2UD1272	≥25	4	1	2				1	0	0	0	0	0	0	0	0	0	0	0
48	L2UD1273	<25	1	2	1	1	1	0	1	1	1	0	0	1	0	0	2	1	1	0
49	L2UD1275	≥25	5	1	2	4	3	3	1	3	2	2	1	2	1	2	2	1	1	0
50	L2UD1276	≥25	1	1	3	3	4	3	1	1	1	0	2	0	0	0	0	0	0	0
51	L2UD1277	<25	1	2	0	4	1	3	1	2	2	0	3	1	1	2	3	3	2	0
56	L2UD1278	≥25	3	1	2	4	3	0	1	0	0	0	0	0	0	0	0	0	0	0
57	L2UD1279	<25	1	3	1	1	3	1	1	1	1	0	0	3	3		0	0	0	0
49	L2UD1280	≥25	2	1	2	2	1	3	1	0	1	0	1	0	0	1	1	1	2	0
50	L2UD1281	≥25	4	4	2	3	1	3	2	2	2	1	2	2	1	2	2	2	1	0
51	L2UD1282	<25	2	1	2	1	2	2	1	3	3	3	2	2	2	0	2	4	0	0
52	L2UD1283	≥25		1	2				3	2	2	0	1	2	0	1	2	0	0	0
53	L2UD1284	≥25	1	1	2	1	2	1	3	0	2	0	2	3	2	1	2	2	2	0
54	L2UD1285	<25	1	1	1															0
55	L2UD1286	<25	1	1	2	3	1	3	1	0	2	0		2	2	2	0	2	0	0
56	L2UD1287	≥25	5	3	1	4	3	4	3	3	2	2	2	2	2	2	1	2	3	0
44	L2UD1288	≥25	1	2	2	3	1	0	1	3	3	2	2	3	2	2	2	2	2	0
45	L2UD1289	≥25	3	2	2	3	4	4	1	2	0	0	0	0	0	2	0	2	2	0
46	L2UD1290	<25	1	1	2	4	3	3	1	2	1	0	1	1	0	1	3	1	1	0
32	L2UD1291	≥25	4	1	2	3	4	3	1	0	3	0	1	0	0	1	2	0	0	0
33	L2UD1292	≥25	7	1	1	4	4	4	1	0	2	1	3	3	3	3	1	2	4	0
35	L2UD1294	≥25	2	1	1	4	1	2	1	2	2	2	2	2	2	2	2	2	1	0
36	L2UD1295	<25	1	3	2	3	1	0	1	3	2	0	2	3	0	2	0	2	0	0
37	L2UD1296	<25	1	1	1	3	1	1	1	2	2	0	2	1	0	1	1	1	2	0
38	L2UD1297	<25	1	3	0	3	1	1	3	2	1	0	2	0	0	2	2	2	2	0
40	L2UD1299	≥25	1	3	2	1	1	2	1	0	0	0	0	0	0	0	0	0	0	0
56	L2UD1315	≥25	5	1	1	1	1	0	2	0	2	2	4	4	4	4	4	3	4	0
35	L3UD1300	<25	1	1	2	4	3	1	1	0	0	0	2	3	3	2	2	2	0	0
2	L3UD1301	≥25	1	1	3	2	1	2	1	1	0	0	2	3	0	0	1	1	1	0
1	L3UD1302	≥25	2	1	1	4	4	4	2	2	2	0	2	2	0	2	2	2	3	0
35	L3UD1303	≥25	2	1	2	3	1	3	1	2	4	0	2	0	0	2	2	2	2	0
36	L3UD1304	≥25	2	1	1	3	2	2	1	2	2	2	2	2		2	3	3	3	0
37	L3UD1305	<25	1	1	3	4	1	0	3	0	0	0	2	2	0		0	0	0	0
38	L3UD1306	≥25	1	1	1				1	1	1	1	0	0	0	1	0	0	0	0
39	L3UD1307	≥25	1	1	2	4	3	4	2	1	2	2	2	2	2	2	2	2	0	0
42	L3UD1308	<25	1	1	2	3	1	0	2	2	2	0	0	2	0	2	0	0	0	0
50	L3UD1309	≥25	4	1	2	4	3	4	1	2	3	3	2	2	2	3	3	2	0	0
51	L3UD1310	<25	1	1	1	3	1	1	1	1	1	1	2	2	2	2	2	2	2	0
52	L3UD1311	≥25	5	1	1	4	1	3	1	0	0	0	0	0	0	0	0	0	0	0
63	L3UD1312	≥25	1	2	1	2	1	0	1	2	3	0	2	0	0	1	2	1	0	0
65	L3UD1313	≥25	1	2	1	1	1	0	1	4	2	0	2	0	0	1	3	0	2	0
64	L3UD1316	<25	1	3	1	4	2	4	1	3	0	0	2	2	0	0	3	0	2	0
62	L3UD1317	≥25	1	3	1				1	2	2	2	3	2	0	3	2	2	2	0
61	L3UD1318	≥25	5	1	1	3	1	2	1	3	2	3	0	2	1	2	0	0	0	0
67	L3UD1319	≥25	1	1	3	3	1	3	1	3	3	1	2	3	0	2	2	3	0	0
66	L3UD1320	<25	1	3	2	4		4	1	0	0	2	0	0	0	0	2	0	0	0
47	L3UD1321	<25	1	3	2	3	2	2	2	2	3	2	0	3	0	2	3	3	0	0
48	L3UD1322	<25	1	2	1	4	1	1	1	0	0	0	0	0	0	0	0	0	0	0
57	L3UD1323	<25	1	1	2	3	1	1	1	0	1	0	0	0	0	0	0	1	0	0
58	L3UD1324	≥25	1	2	1	4	3	2	1	2	2	2	2	2	3	3	2	2	3	0
59	L3UD1325	≥25	2	3	1	2	1	0	3	0	0	0	1	0	0	1	1	0	0	0
60	L3UD1326	≥25	2	2	2	4	3	4	1	3	2	2	2	2	2	2	2	3	3	0
54	L3UD1327	≥25	2	3	0				1	2	2	3	1	2	2	0	2	1	1	0
55	L3UD1328	≥25	1	1	2	3	3	2	3	2	2	0	3	2	1	1	3	3	0	0
53	L3UD1329	<25	1	1	0				3	0	0	0	0	0	0	0	0	0	0	0
54	L3UD1330	<25	1	1	2				3	3	2	0	0	2	1	1	1	2	1	0
55	L3UD1331	≥25	2	1	2	4	4	4	1	2	2	2	2	2	2	2	2	1	2	0
41	L3UD1332	≥25	2	4	0	4	4	1	1	1	3	1	2	3	2	2	2	1	1	0
42	L3UD1333	<25	1	1	2				2	2	0	0	0	0	0	1	0	0	0	0
43	L3UD1334	≥25	1	3	1				1	2	2	2	2	2	2	2	2	2	2	0
45	L3UD1355	<25	1	3	2	2	1	1	1	2	0	0	0	0	0	0	1	0	1	0
54	L4	<25	2	2	1	2	1	0	1	2	2	0	1	1	0	0	0	0	0	0
63	L44UD1477	≥25	1	1	2	2	2	1	1	1	2	0	0	2	0	0	0	3	0	0
44	L4UD1229	≥25	2	1	1	4	3	2	1	3	3	2	3	2	2	2	2	2	2	0
36	L4UD14	≥25	1	1	1	1	1	0	1	4	2	0	0	2	0	2		2	0	0
50	L4UD1400	<25	2	1	2	2	2	1	3	1	2	0	0	2	0	0	0	0	0	0
55	L4UD1401	≥25	1	1	2				3	1	0	0	0	0	0	0	0	3	0	0
44	L4UD1402	≥25	3	1	1	4	2	1	3	1	1	0	1	1	0	1	2	1	1	0
71	L4UD1403	≥25	2	1	2	4	2	1	1	2	2	0	3	2	0	2	2	2	1	0
47	L4UD1404	≥25	1	3	2	2	1	1	1	0	0	0	0	0	0	0	0	3	0	0
48	L4UD1405	≥25	1	1	1	1	1	0	1	0	2	0	0	0	0	0	0	0	0	0
70	L4UD1406	≥25	2	1	1				3	0	0	0	0	0	0	0	0	0	0	0
59	L4UD1407	≥25	1	1	1	4	3	1	1	0	0	0	0	0	0	0	0	0	2	0
51	L4UD1408	<25	1	1	2	3	1	2	1	2	2	1	2	2	1	2	2	1	2	0
46	L4UD1409	<25	1	1	2	3	2	4	1	2	2	1	2	2	1	2	2	2	2	0
52	L4UD1410	≥25	2	1	2				1	0	3	1	0	0	0	0	0	0	0	0
68	L4UD1411	≥25	3	1	2	1	2	1	3	2	2	1	2	2	1	2	2	2	3	0
63	L4UD1412	≥25	1	1	2				3	0	0	0	0	0	0	0	0	0	0	0
56	L4UD1413	≥25	1	2	1	3	1	3	1	1	1	1	1	2	2	2	2	2	2	0
86	L4UD1414	≥25	1	1	2	3	2	1	2	0	0	0	0	0	0	0	0	0	0	0
53	L4UD1415	≥25	1	1	3	3	1	2	1	2	2	1	2	2	1	2	2	1	2	0
41	L4UD1416	≥25	1	1	1	2	1	2	1	2	2	1	2	2	2	2	2	2	2	0
55	L4UD1417	≥25	2	1	1	3	1	1	1	2	2	0	2	2	1	1	2	2	2	0
54	L4UD1418	≥25	1	2	3	2	1	1	1	2	2	1	2	2	1	2	2	1	2	0
37	L4UD1420	≥25	1	1	2	4	2	3	1	1	1	1	1	1	1	1	1	1	1	0
38	L4UD1421	<25	2	1	1	1	1	0	3	2	2	0	1	1	0	1	1	1	0	0
49	L4UD1422	≥25	2	1	2	4	4	4	1	2	1	0	2	1	0	2	1	2	1	0
61	L4UD1423	≥25	1	1	1	3	2	2	1	2	2	2	2	2	1	2	2	1	0	0
36	L4UD1424	≥25	1	1	2	3	2	3	1	2	1	1	2	1	0		1	0	1	0
38	L4UD1425	≥25	1	1	1	4	3	3	3	3	3	1	3	2	0	2	2	2	3	0
68	L4UD1426	≥25	3	2	2	4	3	3	2	0	2	0	0	0	0	2	0	2	2	0
61	L4UD1427	≥25	2	1	2	3	1	1	1	2	2	0	1	1	0	2	2	2	1	0
69	L4UD1428	≥25	2	1	2	4	1	2	3	2	2	0	0	2	1	0	0	0	0	0
73	L4UD1430	≥25	2	1	2	2	2	1	3	1	1	0	2	1	0	1	2	2	1	0
43	L4UD1431	≥25	2	1	2				1	3	2	0	3	3	2	2	3	2	2	0
51	L4UD1432	≥25	2	1	1				1	2	2	0	2	1	0	2	1	0	2	0
79	L4UD1433	≥25	1	2	2	2	2	2	1	3	2	0	0	0	0	2	2	2	0	0
62	L4UD1434	≥25	3	2	0	1	1	0	2	2	2	1	2	1	1	2	2	1	1	0
50	L4UD1435	≥25	1	1	2	4	3	2	1	2	3	1	0	2	0	3	2	2	3	0
40	L4UD1436	≥25	2	1	0	2	1	0	2	1	2	1	1	1	0	2	2	1	2	0
47	L4UD1437	≥25	2	1	2	4	4	4	1	2	2	1	2	1	0	2	2	2	2	0
48	L4UD1438	≥25	1	1	2	1	1	0	1	0	0	0	3	0	0	3	0	0	1	0
46	L4UD1439	≥25	7	1	1	2	3	2	2	0	0	0	0	0	0	0	0	0	0	0
65	L4UD1440	≥25	2	2	1	3	2	1	3	0	0	0	0	0	0	0	0	0	0	0
66	L4UD1441	≥25	2	1	1	1	2	1	3	1	0	0	0	0	0	0	0	3	0	0
72	L4UD14419	<25	1	1	2	1	1	0	3	2	2	0	1	1	1	1	0	1	0	0
42	L4UD1442	≥25	1	1	3	1	1	1	1	0	0	0	0	0	0	0	0	2	0	0
43	L4UD1443	≥25	1	1	2				1	2	2	0	2	1	0	1	0	3	0	0
67	L4UD1444	≥25	1	1	2	1	1	1	1	0	0	0	3	0	0	0	0	3	0	0
81	L4UD1445	≥25	4	1	2	1	1	1	1	2	0	0	0	0	0	0	0	1	0	0
71	L4UD1446	≥25	3	3	2	2	1	0	1	2	2	0	2	2	0	1	0	1	0	0
45	L4UD1447	≥25	1	1	2	2	1	0	2	2	2	0	2	1	0	2	0	1	0	0
52	L4UD1448	≥25	2	1	1	4	2	2	3	1	0	0	0	0	0	0	0	0	0	0
87	L4UD1450	<25	1	1	1	1	1	1	2	0	0	0	0	0	0	0	2	0	2	0
35	L4UD1451	≥25	3	1	1				1	2	2	1	0	0	0	0	0	0	0	0
69	L4UD1453	≥25	2	1	2	3	1	2	1	2	2	2	2	2	1	2	3	3	0	0
39	L4UD1454	≥25	1	1	3	1	1	1	1	2	2	0	2	0	0	2	2	2	2	0
82	L4UD1456	≥25	1	1	1	3	3	2	1	1	1	1	1	1	1	1	1	1	1	0
58	L4UD1457	<25	1	1	1	3	3	2	1	2	2	1	1	1	0	1	1	1	0	0
42	L4UD1458	≥25	5	1	2	4	4	4	1	2	1	0	2	0	0	2	2	0	2	0
89	L4UD1459	≥25	1	1	2	3	3	3	1	2	2	1	2	1	1	1	1	1	0	0
37	L4UD1461	≥25	2	1	2	4	4	4	1	3	1	0	0	0	0	0	4	1	2	0
49	L4UD1462	≥25	2	1	1	1	1	1	1	2	2	2	2	2	1	1	2	1	2	0
49	L4UD1463	≥25	1	1	3	2	4	2	1	0	0	0	1	0	0	0	0	0	0	0
41	L4UD1465	≥25	7	1	2	2	1	0	1	2	2	0	1	2	0	0	0	0	0	0
53	L4UD1466	<25	1	1	2				3	0	0	0	0	0	0	0	0	0	0	0
64	L4UD1467	≥25	5	1	2	2	1	0	1	2	2	0	2	2	0	1	1	1	0	0
56	L4UD1468	≥25	3	4	1	4	3	2	1	3	3	2	0	2	1	2	2	2	2	0
45	L4UD1469	≥25	2	3	1	4	4	4	1	2	2	0	2	2	0	2	3	0	2	0
47	L4UD1470	≥25	2	1	1	4	1	3	1	2	2	0	2	1	0	1	1	1	0	0
62	L4UD1471	≥25	1	1	1	4	4	4	1	4	1	0	4	0	0	0	1	0	2	0
72	L4UD1473	≥25	2	1	1				1	2	2	1	1	1	0	2	2	2	3	0
77	L4UD1474	<25	1	1	3				2	2	2	0	1	1	0	1	0	1	0	0
64	L4UD1475	≥25	1	1	2	3	1	2	1	2	2	1	1	2	2	1	2	2	2	0
45	L4UD1476	<25	1	1	3				2	2	2	0	2	1	0	1	1	1	0	0
57	L4UD1478	<25	1	2	2				3	2	2	0	0	1	0	0	0	0	0	0
83	L4UD1479	<25	1	1	2	1	1	0	1	0	0	0	0	0	0	0	0	0	0	0
78	L4UD1480	<25	1	2	2	3	1	0	1	3	4	0	3	0	0	3	2	2	0	0
59	L4UD1481	≥25	2	1	1	2	1	1	2	0	0	0	0	0	0	0	0	0	0	0
40	L4UD1482	≥25	1	1	1	4	4	4	1	0	0	0	0	0	0	0	0	0	0	0
75	L4UD1483	≥25	5	1	2				3	0	0	0	0	0	0	0	0	0	0	0
74	L4UD1484	<25	1	2	1				1	0	0	0	0	0	0	0	0	0	0	0
88	L4UD1485	<25	1	2	2	4	4	4	1	2	3	0	0	4	0	0	0	0	2	0
58	L4UD1486	≥25	2	2	2	1	1	1	1	2	3	2	0	2	0	2	2	2	2	0
73	L4UD1487	≥25	1	1	1				1	2	0	0	0	0	0	0	0	0	0	0
57	L4UD1488	<25	1	1	3	1	1	0	3	2	0	0	0	0	0	0	0	2	0	0
76	L4UD1489	≥25	2	1	2				1	3	1	0	2	2	2	3	2	2	2	0
53	L4UD1490	≥25	1	1	2	2	2	1	1	2	2	2	2	2	2	2	2	2	1	0
46	L4UD1491	≥25	2	1	2				2	0	0	0	0	0	0	0	0	0	0	0
39	L4UD1492	≥25	2	2	2	2	1	1	1	2	2	1	2	2	1	1	1	0	0	0
50	L4UD1493	≥25	3	2	2	4	3	2	1	3	1	1	2	2	2	2	2	2	3	0
67	L4UD1494	≥25	2	1	2	4	4	1	2	1	1	0	2	1	0	3	2	2	2	0
90	L4UD1495	≥25	1	1	1	4	2	1	3	0	2	0	3	0	0	2	2	1	2	0
60	L4UD1496	≥25	2	1	3	2	2	1	1	3	2	0	0	0	0	0	0	3	0	0
74	L4UD1497	≥25	1	1	0				1	0	0	0	0	0	0	0	0	0	0	0
70	L4UD1498	≥25	1	1	1	3	2	3	1	2	2	2	2	2	1	2	3	1	0	0
52	L4UD1499	≥25	1	2	2	4	2	1	1	0	0	0	0	0	0	0	0	0	0	0
86	L5UD1500	≥25	1	3	2	1	1	0	1	1	2	0	1	1	0	1	1	0	1	0
83	L5UD1501	≥25	2	1	2				3	3	1	0	0	2	0	0	0	2	0	0
65	L5UD1502	≥25	1	1	2				3	0	0	0	0	0	0	0	0	0	0	0
103	L5UD1503	≥25	5	4	1	2	1	0	1	3	3	1	2	3	0	3	3	3	3	0
101	L5UD1504	≥25	2	2	0				3	1	1	0	0	1	0	0	0	1	0	0
98	L5UD1505	≥25	1	1	2	1	1	0	1	2	2	0	0	2	0	0	0	2	0	0
85	L5UD1506	≥25	1	1	1	3	1	2	3	1	1	2	1	1	2	1	1	2	1	0
96	L5UD1507	<25	1	1	2				1	2	2	1	2	1	0	2	1	2	0	0
76	L5UD1508	≥25	2	1	2				2	0	0	0	0	0	0	0	0	0	0	0
48	L5UD1509	≥25	1	1	2	4	4	4	1	0	2	0	0	2	0	0	0	0	0	0
77	L5UD1511	≥25	1	1	1	2	1	1	3	2	4	2	2	0	0	3	2	0	3	0
94	L5UD1512	≥25	1	2	0				1	0	0	0	0	0	0	0	0	0	0	0
95	L5UD1513	≥25	2	1	1				1	0	0	0	0	0	0	0	0	0	0	0
78	L5UD1514	≥25	2	1	1	1	2	1	2	2	3		1	2	0	0	0	3	0	0
102	L5UD1515	≥25	2	1	0	1	1	0	1	2	1	0	1	0	0	2	2	2	2	0
80	L5UD1516	≥25	2	2	2	3	2	2	1	2	2	1	2	2	0	2	2	2	2	0
68	L5UD1517	≥25	1	1	2	1	1	0	1	2	1	0	1	1	0	2	1	0		0
85	L5UD1518	≥25	2	1	2	2	1	0	1	0	0	0	2	0	0	2	2	2	3	0
108	L5UD1519	≥25	2	1	2	4	3	4	1	3	2	2	2	2	1	2	2	2	1	0
104	L5UD1520	≥25	1	1	2	1	1	0	2	0	0	0	0	0	0	0	0	0	0	0
89	L5UD1521	≥25	2	3	2				1	2	0	0	2	0	0		0	1	0	0
80	L5UD1522	≥25	1	1	2				3	1	1	2	1	1	2	1	1	2	1	0
91	L5UD1524	≥25	2	1	1	2	1	0	1	2	2	1	2	1	0	2	1	1	0	0
75	L5UD1526	≥25	2	3	1				1	0	0	0	0	0	0	0	0	0	0	0
106	L5UD1527	≥25	2	1	2	2	1	0	1	2	2	0	1	1	0	2	1	1	0	0
92	L5UD1528	≥25	2	1	1	2	2	1	1	2	2	0	3	0	0	1	2	0	2	0
82	L5UD1529	≥25	2	1	2	4	2	3	1	2	0	0	2	2	0	1	2	1	2	0
60	L5UD1530	≥25	1	1	2				3	2	2	1	2	2	1	2	2	1	2	0
84	L5UD1531	≥25	2	1	1	2	1	0	1	2	2	2	2	2	1	2	2	2	1	0
87	L5UD1533	≥25	2	3	1	1	1	0	1	2	1	0	1	1	0	1	1	0	2	0
61	L5UD1534	≥25	2	1	2	3	2	2	3	2	2	1	2	2	2	2	2	2	2	0
66	L5UD1535	<25	1	1	2	3	2	1	1	2	0	0	0	2	0	0	0	0	0	0
62	L5UD1536	≥25	5	1	2	4	4	4	2	2	2	1	3	1	1	2	2	3	2	0
84	L5UD1537	≥25	1	1	2				1	0	0	0	1	2	0	0	0	0	0	0
88	L5UD1538	<25	1	2	2				1	3	2	0	0	2	1	2	3	2	1	0
90	L6UD1600	≥25	1	3	1	2	2	1	1	2	1	0	1	1	0	2	1	0	2	0
93	L6UD1601	≥25	2	3	2	1	1	0	1	2	1	0	1	1	0	2	0	0	1	0
81	L6UD1602	≥25	1	3	1	1	1	1	1	2	2	0	1	2	0	2	1	0	1	0
99	L6UD1603	≥25	2	1	1				1	2	2	0	1	1	0	2	1	0	1	0
100	L6UD1604	≥25	1	3	1	3	2	1	1	2	2	0	1	1	0	2	1	0	2	0
105	L6UD1605	≥25	1	3	1				1	2	1	0	1	1	0	2	2	0	2	0
79	L6UD1606	≥25	3	3	1	1	1	0	1	1	2	0	1	1	0	2	1	0	2	0
107	L6UD1607	≥25	1	2	1	2	2	1	1	1	1	0	2	1	0	2	1	0	2	0
97	LSUD1520	≥25	2	1	2	3	2	1	1	0	0	0	0	0	0	0	0	0	0	0
4	SOUD6100	≥25	2	1	2	4	2	3	3	0	1	1	1	0	0	3	1	0	0	0
15	SOUD6101	≥25	2	2	1	3	4	4	1	3	0	0	0	0	0	0	3	3	2	0
8	SOUD6102	≥25	6	1	2	4	3	4	1	0	1	0	1	0	0	0	0	0	0	0
21	SOUD6103	<25	1	2	1				1	0	2	2	0	2	2	0	2	0	0	0
16	SOUD6104	≥25	2	3	2	4	4	4	1	0	4	1	1	1	1	2	1	1	0	0
17	SOUD6105	≥25	4	2	1	4	3	4	1	0	0	0	0	0	0	3	2	2	0	0
19	SOUD6106	≥25	1	1	2	3	1	0	2	1	2	1	3	0	0	4	4	0	2	0
9	SOUD6107	≥25	2	1	2	4	1	0	1	0	0	0	1	3	3	0	3	2	0	0
6	SOUD6108	≥25	2	2	2	2	1	2	1	2	2	1	2	2	2	2	2	2		0
23	SOUD6109	≥25	2	2	0	4	1	2	1	2	2	2	1	1	1	1	1	0	0	0
11	SOUD6110	≥25	2	1	2	3	1	3	1	2	2	2	2	2	2	2	2	2	1	0
20	SOUD6111	<25	1	2	2	3	2	2	1	2	1	0	0	0	0	0	0	0	0	0
20	SOUD6112	≥25	2	2	1	4	1	2	1	2	1	1	2	2	2	2	2	2	2	0
17	SOUD6113	≥25	1	1	2	3	1	2	2	2	2	2	2	2	2	2	2	2	2	0
14	SOUD6114	≥25	1	3	2	4	4	4	1	2	4	0	2	0	0	1	0	0	0	0
22	SOUD6115	<25	1	2	2				1	2	1	1	1	2	2	1	2	2	2	0
19	SOUD6116	<25	1	2	1	3	2	2	1	1	1	0	0	0	0	0	0	0	0	0
13	SOUD6117	≥25	3	1	1	1	1	0	3	0	0	0	0	0	0	0	0	0	0	0
21	SOUD6118	<25	1	2	2	3	1	3	1	2	1	1	1	1	0	1	0	1	0	0
7	SOUD6119	≥25	2	1	2	4	4	3	1	2	2	0	0	0	0	0	0	0	0	0
12	SOUD6121	<25	1	2	1	1	1	0	1	2	2	1	1	0	0	1	0	0	2	0
15	SOUD6122	≥25	2	1	2	4	2	2	3	2	3	2	3	2	1	0	2	2	1	0
18	SOUD6123	≥25	2	2	1	3	1	1	1	2	2	2	2	2	1	0	0	0	2	0
24	SOUD6124	<25	1	2	2	2	1	2	1	1	1	1	1	1	0	1	1	1	1	0
16	SOUD6125	≥25	1	1	2	4	3	1	1	0	0	0	0	0	0	0	0	0	0	0
22	SOUD6126	≥25	6	1	1				1	3	4	2	2	0	0	2	2	2	3	0
10	SOUD6127	≥25	3	2	2	3	3	2	1	0	0	0	0	0	0	0	0	0	0	0
18	SOUD6128	≥25	2	2	2	1	1	0	1	3	3	3	4	1	0	1		4	0	0
3	SOUD6129	≥25	2	2	2	4	4	1	1	4	4	4	2	3	1	2	2	3	3	0
5	SOUD6130	≥25	4	1	2				1	0	2	0	3	2	0	3		2	2	0
20	TSUD3100	≥25	1	1	2	4	4	2	2	1	2	1	1	3	1	1	3	2	2	0
18	TSUD3101	<25	1	3	2	4	4	2	3	0	0	0	3	0	0	2	2	0	1	0
17	TSUD3102	<25	1	4	3	4	4	4	3	0	2	0	2	1	0	0	1	0	0	0
16	TSUD3103	<25	1	1	1	4	2	0	3	0	0	0	0	0	0	1	0	0	1	0
8	TSUD3104	≥25	1	1	2	3	1	1	3	2	1	0	1	2	0	1	2	0	2	0
14	TSUD3105	≥25	1	2	2	2	2	3	1	0	2	2	1	0	0	1	0	0	2	0
9	TSUD3106	<25	1	1	2	3		1	1	2	1	1	0	1	0	2	2	0	2	0
15	TSUD3107	≥25	4	1	2	4	4	4	3	3	3	3	2	3	3	3	3	2	4	0
11	TSUD3108	≥25	1	1	2				2	2	1	0	2	0	0	2	2	2	2	0
16	TSUD3109	<25	1	1	2				3	0	0	0	0	0	0	0	0	0	0	0
17	TSUD3110	≥25	1	3	1	4	3	2	2	0	1	0	0	1	0	1	1	0	0	0
4	TSUD3111	<25	2	1	2	2	2	3	1	2	1	0	1	2	2	4	4	4	1	0
3	TSUD3112	<25	1	3	1	2	4	3	2	2	1	0	1	1	0	1	2	2	1	0
5	TSUD3113	<25	1	4	2				3	0	0	0	0	2	2	2	2	0	2	0
6	TSUD3114	<25	1	4	2	1	2	1	2	0	0	0	0	0	0	0	0	0	0	0
13	TSUD3115	<25	1	1	1				3	0	0	0	0	0	0	0	0	0	0	0
7	TSUD3116	≥25	1	1	2	4	4	3	3	2	0	0	2	2	1	2	2	0	0	0
14	TSUD3117	≥25	1	1	2	2	2	0	2	2	1	0	2	1	0	2		1	1	0
19	TSUD3118	<25	2	1	2	4		4	3	2	0	0	0	0	0	0	0	0	0	0
15	TSUD3119	<25	1	1	3	1	1	0	2	2	0	0	0	1	0	0	1	0	0	0
9	TSUD3120	<25	2	4	2	4	4	4	1	0	1	0	0	4	3	2	1	1	0	0
14	TSUD3121	<25	1	1	2	3	1	0	2	0	0	0	0	0	0	0	0	0	0	0
18	TSUD3122	<25	4	4	2				3	1	2	0	3	0	0	3	2	3	2	0
15	TSUD3123	<25	1	1	2	2	1	2	1	1	3	2	1	1	0	1	1	1	0	0
10	TSUD3124	<25	1	1	1	3	3	3	2	2	0	0	0	0	0	0	0	0	0	0
16	TSUD3125	≥25	1	1	2	4	2	2	3	0	0	0	1	1	0	1	0	0	0	0
11	TSUD3126	≥25	1	1	2	4	3	4	3	1	0	0	4		4	3	2	1	0	0
10	TSUD3127	≥25	5	1	1	4	4	4	3	0	2	1	2	2	1	2	1	2	3	0
12	TSUD3128	<25	1	1	2	2	1	0	3	0	0	0	0	0	0	0	0	0	0	0
12	TSUD3129	≥25	2	4	2	4	4	4	2	0	0	0	0	0	0	0	0	0	0	0
13	TSUD3130	<25	1	1	3	4	4	4	1	2	2	0	2	2	1	2	3	2	1	0
13	TSUD3131	<25	2	3	2	4	2	4	1	3	3	3	2	3	3	2	3	3	2	0
17	TSUD3132	<25	1	4	2	1	1	1	2	1	1	0	0	0	0	0	0	0	0	0
19	TSUD3133	<25	1	1	3				2	0	0	0	0	0	0	0	0	0	0	0
14	TSUD3134	<25	1	1	2	1	1	0	1	1	2	0	2	0	0	4	0	0	0	0
