# Supplementary material for: Prevalence and factors associated with psychological distress among key populations in Togo, 2017
Source: PLoS One. 2020 Apr 16;15(4):e0231726. doi: 10.1371/journal.pone.0231726 (PMC7162496; doi:10.1371/journal.pone.0231726)
Supplement: S2 Data — (XLSX) [file pone.0231726.s002.xlsx]

## Sheet: Feuil1
numrec	ident	age	niveau	religion	sitmatri	alco	freqalco	veralco	freqsixal	fumactu	epuise	nerveu	nergran	desesp	agite	agitegran	deprim	effort	triste	bon	vih
126	L1PS1100	<25	2	2			3	2	1	3	2	2	1	3	2	1	3	2	2	2	1
44	KAPS7169	≥25		2	5	1	4	3	4	3	2	3	1	2	3	1		2	1	1	1
72	ANPS2100	<25	1	2	4	0				3	1	4	4	4	1	1	4	1	4	4	0
73	ANPS2101	<25	1	2	1	1	1	0	1	3	4	4	4	1	1	1	2	1	1	1	0
71	ANPS2105	<25	2	2		1	3	1	1	3	2	2	1	2	3	1	2	2	1	2	0
51	ANPS2107	<25	3	0	5	1	3	1	3	3	1	2	1	1	1	1	3	1	1	1	0
52	ANPS2108	≥25	2	2	1	1	2	0	0	3	3	2	1	4	4	1	1	1	1	1	1
53	ANPS2109	<25	2	2		0				3	1	2	1	1	1	1	2	1	1	2
54	ANPS2110	≥25	1	2	5	1	3	2	0	3	3	4	1	1	3	1	2	2	2	2	1
55	ANPS2111	≥25	1	0	4	0				3	1	4	2	3	1	1	2	2	2	1	0
56	ANPS2112	<25	1	1		1	3	2	1	3	2	3	2	2	1	1	2	1	1	1	0
57	ANPS2113	≥25	1	1		1		1	1	3	3	3	3	3	2	1	3	3	1	3	0
58	ANPS2114	<25	2	2	5	0				3	2	3	3	1	4	1	3	3	2	1
59	ANPS2115	≥25	1	2	5	1	3	0	0	3	1	1	1	1	1	1	1	1	1	1
60	ANPS2116	<25	2	2	5	1	4	3	1	3	2	1	2	3	1	1	3	2	3	2
61	ANPS2117	≥25	1	2	5	0				3	1	1	1	1	1	1	1	1	1	1	0
62	ANPS2118	≥25	2	2	5	1	4	0	0	1	2	3	2	1	1	1	2	2	1	1	0
63	ANPS2119	≥25		2	4	0				3	3	3	2	2	2	1	3	3	3	3	0
64	ANPS2120	<25	2	2	5	1	3	3	3	3	1	1	1	1	1	1	1	1	1	1
65	ANPS2121	<25		2	5	1	2	0	0	3	1	1	1	1	1	1	1	1	1	1	0
66	ANPS2122	≥25	2	2	5	1	2	1	3	3	3	4	4	4	4	3	4	4	4	4
60	ANPS2123	≥25	2	0	5		2	0	0	3	4	4	2	3	2	2	3	4	4	5	0
84	ANPS2125	<25	1	1	5	0				3	3	3	2	3	3	3	3	3	3	2	0
59	ANPS2126	<25		2	1	0				3	1	1	1	1	1	1	1	1	1	1
60	ANPS2127	<25		2	5	0				3	2	2	1	1	1	1	2	1	2	3	0
61	ANPS2128	≥25	2	2	4	0				3	2	2	2	2	1	1	3	2	3	5	0
62	ANPS2129	≥25		2	5	0				3	4	1	1	4	2	2	3	4	3	4	0
63	ANPS2130	≥25	1	2	5	1	4	3		3	1	1	1	1	1	1	1	1	1	1	0
64	ANPS2131	<25	1	2	5	0				3	4	1	1	2	3	1	2	1	1	1
65	ANPS2132	≥25	2	2	5	1	2	0	0	3	1	4	1	1	1	1	1	1	2	1
66	ANPS2133	<25	2	0	5	0				3	3	1	1	1	1	1	1	1	1	1
67	ANPS2134	≥25		1	3	1	3	0	1	3	2	2	1	2	2	1	2	2	1	3
68	ANPS2135	<25	3	2		1	3	1	1	3	2	3	1	2	1	1	1	2	1	2
69	ANPS2137	≥25		1	3	1	3	1	1	3	3	2	1	3	2	1	3	2	1	2	0
70	ANPS2138	≥25	2	1		1	3	1	1	3	3	3	1	3	2	1	2	2	1	2	0
85	ANPS2139	<25	1	1		1	3	1	3	2	2	2	1	2	3	1	2	3	1	2
86	ANPS2140	<25	1	2		0				3	2	2	1	2	2	1	2	2	1	2
76	ANPS2141	<25	2	2		1	3	1	1	3	3	5	4	2	1	1	1	2	1	2	0
53	ANPS2142	<25	1	0	5	1	4	2	0	3	1	1	1	1	1	1	1	1	1	2	0
60	ANPS2143	<25	2	2	5	0				3	1	1	1	1	1	1	1	1	1	1	0
54	ANPS2144	<25	2	2	5	0				3	1	3	1	1	1	1	1	5	3	3
61	ANPS2145	<25	1	2	5	1	3	0	0	3	2	1	1	1	1	1	1	2	1	1	0
62	ANPS2146	≥25	1	2	5	0				3	1	1	1	1	1	1	2	1	1	1
77	ANPS2147	<25	3	2	5	1	3	1	3	3	3	1	1	3	1	1	1	4	1	1	0
78	ANPS2148	<25	2	2	5	1	3	0	0	3	1	2	1	1	3	1	1	1	1	1	0
79	ANPS2149	≥25		2	5	0				3	2	2	1	1	1	1	2	2	1	1
80	ANPS2150	<25		0	5	1	4	1	1	3	2	2	1	1	1	1	1	1	1	1	1
81	ANPS2151	≥25	2	2	5	1	3	1	2	3	4	3	1	1	1	1	1	1	1	1	1
55	ANPS2152	<25	2	0	5	1	3	2	1	3	1	4	4	2	2	2	2	1	4	4	1
56	ANPS2153	<25	2	0	5	1	3	0		3	2	2	1	1	1	1	2	2	2	1	0
63	ANPS2154	<25	2	2	5	0				3	1	1	1	1	1	1	2	1	2	1	1
57	ANPS2155	<25	2	2	4	1	4	3	4	1	4	4	3	2	4	2	3	3	1	2	0
64	ANPS2156	≥25	2	2	4	0				3	1	3	1	3	1	1	4	4	3	3	1
58	ANPS2157	<25	1	2	4	1	4	1	2	3	3	4	3		2	1	4	3	4	4	0
67	ANPS2158	<25	1	1	5	0				3	1	4	4	3	3	3	3	3	4	4	1
107	ANPS2159	≥25	2	2	5	1	2	1	0	3	2	1	1	2	1	1	2	1	1	3	1
108	ANPS2160	≥25	2	2	5	1	4	3	4	3	1	2	3	1	1	1	1	1	1	1	0
113	ANPS2161	<25		2	1	0				3	2	3	1	3	3	2	2	3	3	3	0
84	ANPS2162	<25	1	2	5	0				3	3	4	4	4	2	2	3	3	4	4	0
114	ANPS2163	<25	2	3	5	0				3	1	1	1	1	1	1	1	1	1	1	0
115	ANPS2164	<25	2	2	5	0				3	1	1	1	1	1	1	1	1	1	1	0
82	ANPS2165	≥25	2	2	4	1	4	1	0	3	1	4	4	3	4	2	2	3	4	3	0
85	ATPS5100	<25	2	3	5	1	3	1	0	3	3	3	1	1	1	1	3	3	1	1	1
118	ATPS5101	<25	2	3	5	1	3	2	0	3	1	4	1	3	1	1	2	1	1	1	1
87	ATPS5102	<25	2	2	5	1	3	0	0	3	3	3	1	1	1	1	1	2	1	1	0
116	ATPS5103	<25	2	2	5	1	3	2	2	3	2	2	1	1	2	1	3	2	2	3	1
90	ATPS5104	<25	2	2	5	1	3	0	0	3	2	3	1	1	1	1	1	1	1	1	1
95	ATPS5105	≥25	2	2	1	0				3	2	4	3	2	2	2	3	1	3	1	0
87	ATPS5106	<25	1	2	5	1	3	3	3	3	1	2	1	2	1	1	1	5	1	1	1
88	ATPS5107	<25	2	2	5	1	3	2	1	3	2	2	1	1	1	1	3	2	3	1	1
89	ATPS5108	<25	1	1	2		4	3	4	3	5	4	4	4	3	3	4	3	4	4	0
132	ATPS5109	<25	1	2	5	1	3	3	3	3	1	1	1	1	1	1	1	1	1	1	0
129	ATPS5110	<25	1	2	4	1	3	1	4	3	5	3	3	4	3	3	4	3	4	4	1
122	ATPS5111	<25	2	2	4	1	4	3	4	3	1	1	1	1	1	1	1	1	1	1	1
116	ATPS5112	<25	2	2	5	1	3	1	2	3	2	1	1	1	1	1	2	3	2	2	0
123	ATPS5113	<25	2	3	4	0				3	1	1	1	1	1	1	1	1	1	1	1
124	ATPS5114	<25	2	2	5	1	3	3	3	3	1	1	1	3	1	1	3	1	1	1	1
125	ATPS5115	≥25	2	2	4	1	2	1	4	3	3	3	1	4	1	1	3	3	4	3	1
126	ATPS5116	≥25	2	2	1	1	1	0	1	3	3	3	1	2	3	1	3	3	3	1	1
87	ATPS5117	<25	2	2	5	1	2	0	0	3	1	1	1	1	1	1	1	1	1	1	1
90	ATPS5118	≥25	1	2	5	1	4	3	4	2	3	5	3	5	5	5	5	5	4	5	0
117	ATPS5120	<25	2	2	5	1	3	2	0	3	1	1	1	1	1	1	1	1	1	1	0
92	ATPS5121	<25	2	2	5	1	3	1	1	3	1	1	1	1	1	1	1	1	1	1	1
89	ATPS5122	<25	2	2	5	1	4	3	4	3	1	4	1	3	5	3	3	3	3	3	1
93	ATPS5123	<25	2	2	5	1	3	1	1	3	1	1	2	1	1	1	1	1	3	2	0
86	ATPS5124	<25	2	2		0				3	3	2	1	3	2	1	3	2	1	3	1
94	ATPS5125	<25	2	2	5	1	3	1	1	3	2	4	2	2	3	2	2	2	2	2	0
85	ATPS5126	<25	2	1		1	4	2	2	3	3	2	1	3	1	1	3	2	1	3	1
91	ATPS5127	<25	2	2	5	1	3	1	1	3	2	4	2	2	1	1	3	3	3	3	1
83	ATPS5128	<25	2	2		0				3	2	1	1	2	2	1	2	2	1	1	0
88	ATPS5129	<25	3	2		1	4	1	3	3	3	3	1	2	3	1	2	3	2	1	1
95	ATPS5130	<25	2	2	5	1	4	0	1	3	1	1	1	1	3	2	4	3	2	3	0
84	ATPS5131	<25	2	2	3	1	2	0	1	3	2	2	1	2	2	1	3	2	1	2	1
96	ATPS5132	<25	2	2	5	1	3	1	2	3	3	4	1	2	1	1	2	1	2	2	0
86	ATPS5133	<25	3	2	5	1	3	2	3	3	3	3	1	1	1	1	1	5	1	1	1
128	ATPS5134	<25	2	3	5	1	3	2	2	3	2	2	2	3	1	1	1	1	2	1	1
85	ATPS5136	<25	2	3	4	1	4	0	0	3	4	3	3	1	3	3	3	1	1	1	0
88	ATPS5138	<25	2	2	4	1		2	4	3	4	3	1	4	2	2	3	3	4	3	0
127	ATPS5139	<25	2	2	4	1	4	3	4	3	1	4	4	2	2	2	3	3	3	2	1
96	ATPS5140	<25	2	2	5	0				3	1	1	1	1	1	1	1	1	1	1	0
121	ATPS5141	<25	2	2	5	1	3	1	1	3	3	4	2	2	3	2	2	3	3	2	1
97	ATPS5142	<25	2	2	5	0				3	1	1	1	1	1	1	1	1	1	1	1
94	ATPS5143	≥25	2	2	5	1	4	1	2	3	2	2	2	3	3	2	3	2	2	1	1
117	ATPS5144	<25	3	3	5	1	3	2	3	3	3	1	1	1	3	1	2	1	1	1	1
90	ATPS5145	<25	2	3	5	1	3	1	0	3	1	2	1	1	1	1	1	2	3	1	1
93	ATPS5147	≥25	2	2	5	1	4	2	4	3	3	2	1	2	1	1	3	3	3	1	0
91	ATPS5148	<25	1	2	5	1	4	2	2	3	1	1	1	1	1	1	1	1	1	1	1
90	ATPS5149	≥25	2	2	5	1	3	1	3	3	2	1	1	1	1	1	1	1	1	1	1
126	ATPS5150	≥25	2	2	5	1	2	1	0	3	1	2	1	2	1	1	2	3	2	2	0
98	ATPS5151	<25	2	2	5	1	3	0	0	3	3	3	1	3	2	1	3	1	1	1	1
124	ATPS5152	<25	1	3	5	1	3	1	2	3	3	2	2	3	2	2	4	1	2	3	1
118	ATPS5153	≥25	2	0	5	0				3	3	4	1	3	3	1	3	3	3	3	1
120	ATPS5154	≥25	1	2	5	1	3	1	3	3	3	4	1	1	1	1	5		3	3	0
89	ATPS5155	<25	1	2	5	1	1	0	0	3	4	5	1	1	5	1	1	3	1	1	1
92	ATPS5157	<25	2	2	5	1	4	3	4	2	3	2	1	4	3	1	3	3	3	3	0
123	ATPS5160	<25	2	2	5	1	3	0	3	3	2	3	2	2	1	1	3	1	3	5	1
119	ATPS5161	≥25		1		1	3	1	1	3	2	2	1	1	2	1	2	2	1	1	0
122	ATPS5163	<25	2	0	5	1	4	2	4	3	3	4	3	3	2	2	4	3	3	3	1
125	ATPS5164	<25	2	2		1	3	1	1	3	2	2	1	2	2	1	2	2	1	2	0
91	ATPS5165	<25	2	2	4	1	2	1	4	3	1	1	1	1	1	1	1	1	1	1	0
89	ATPS5119	<25	2	2	5	1	3	0	0	3	3	2	1	1	3	2	2	3	4	2	1
86	ATPS5146	<25	2	3		1	3	2	1	3	2	2	1	1	1	1	1	1	1	2	0
88	DAPS8135	<25	2	2	5	1	3	0	0	3	2	2	1	2	2	1	2	2	1	2	1
77	DAPS8100	≥25	3	2	5	1	3	0	0	3	3	4	2	3	2	1	2	3	1	3	0
109	DAPS8101	≥25	2	2	5	1	1	1	1	3	3	3	3	3	3	2	3	4	2	2	0
78	DAPS8102	≥25	2	2	5	0				3	3	3	1	1	1	1	1	1	1	1	1
87	DAPS8103	≥25	1	2	5	1	2	1	2	3	3	3	1	3	2	1	2	1	1	1	0
112	DAPS8104	≥25	1	2	5	0				3	3	3	1	2	2	1	3	1	1	1	0
80	DAPS8105	≥25	1	2	5	1	2	1	1	3	3	3	3	3	3	2	3	2	2	1	0
82	DAPS8106	<25	3	2	5	0				3	1	3	1	2	2	1	1	4	1	2	1
83	DAPS8107	≥25	2	2	5	1	1	3	1	3	3	3	3	3	2	1	2	2	1	2	0
117	DAPS8108	<25	2	2	5	1	3	1	2	3	3	3	2	3	3	1	3	2	2	1	0
89	DAPS8109	≥25		2	5	1	3	0	0	3	3	3	3	3	3	2	3	3	2	1	0
83	DAPS8110	≥25	3	2	5	1	2	2	2	3	1	1	1	1	1	1	1	1	1	1	1
81	DAPS8111	≥25	1	2	5	0				3	1	1	1	3	2	1	1	1	1	2	1
114	DAPS8112	<25		2	5	1	2	0	0	3	3	3	3	3	3	1	3	3	1	3	0
105	DAPS8113	<25	2	2	5	1	3	0	0	3	1	1	1	1	1	1	1	3	1	1	0
81	DAPS8114	≥25	1	3	5	0				3	1	1	1	1	1	1	1	1	1	1	1
79	DAPS8115	<25	2	2	5	1	1	0	0	3	3	2	1	4	1	1	1	1	4	1	1
88	DAPS8116	≥25	1	2	5	1	1	0	0	3	1	3	1	3	1	1	1	1	1	1	0
76	DAPS8117	≥25	2	2	5	0				3	3	3	2	3	3	3	2	2	2	2	1
106	DAPS8118	<25	2	2	5	1	3	2	4	3	3	3	3	3	4	4	1	3	1	3	0
79	DAPS8119	≥25	1	3	5	0	0			3	1	1	1	1	1	1	1	1	1	1	0
114	DAPS8120	≥25		2	5	1	4	2	4	3	2	4	1	2	1	1	2	1	1	2	0
86	DAPS8121	≥25	2	2	5	1	4	0	0	3	2	2	1	1	1	1	1	2	1	1	1
128	DAPS8122	≥25	2	2	5	0				3	2	1	1	1	1	1	2	1	1	1	0
121	DAPS8123	≥25	2	2	4	0				3	1	2	1	2	2	1	2	1	1	1	0
90	DAPS8124	≥25	2	2	5	1	4	0	3	3	1	2	1	1	1	1	1	1	1	1	0
127	DAPS8125	<25	2	2	5	1	4	2	4	3	2	1	1	2	1	1	2	1	1	1	0
116	DAPS8126	≥25	2	2	5	1	3	0	2	3	2	2	1	2	2	1	2	2	2	2	1
109	DAPS8127	≥25	2	3	4	0				3	1	3	1	3	1	1	2	1	1	1	0
110	DAPS8128	<25	2	2	5	0				3	2	2	1	2	1	1	5	1	1	1	1
78	DAPS8129	≥25	2	2	5	0				3	1	2	1	1	2	1	1	1	1	1	0
108	DAPS8130	<25	2	2	5	0				3	3	3	1	1	2	1	1	3	1	2	1
111	DAPS8131	<25	2	2	5	1	4	3	3	3	1	2	1	2	3	1	2	1	1	2	0
88	DAPS8132	<25	2	2	5	1	4	0	1	3	3	3	1	3	2	1	1	3	1	2	0
119	DAPS8133	≥25	2	2	5	1	4	0	0	3	1	1	1	2	2	1	1	2	1	1	1
115	DAPS8134	≥25	1	2	4	1	4	3		3	3	1	1	1	2	1	3	1	2	3	1
118	DAPS8136	≥25	1	2	5	1	2	2	1	3	1	1	1	1	1	1	1	1	1	1	1
86	DAPS8137	<25	2	2	5	0				3	1	1	1	1	1	1	1	1	3	1	1
84	DAPS8138	≥25	2	2	5	1	4	3	4	3	1	2	1	2	2	1	2	2	3	1	1
84	DAPS8139	<25	2	2	5	0				3	2	2	1	2	2	1	2	2	1	1	1
111	DAPS8140	≥25	2	2	5	1	4	2	1	3	2	1	1	1	1	1	3	5	1	1	0
107	DAPS8141	≥25	1	2	5	1	3	1	1	3	3	3	1	4	4	1	4	4	1	5	1
104	DAPS8142	<25	2	3	5	1	2	2	1	3	3	1	1	1	1	1	1	1	1	1	0
77	DAPS8143	<25	2	2	5	1	3	1	1	3	3	3	3	3	2	2	3	2	3	2	1
113	DAPS8144	<25	3	3	5	1	3	1	1	3	1	2	1	3	1	1	2	2	3	1	1
80	DAPS8145	≥25	1	2	5	1	4	2	2	3	1	1	1	1	1	1	3	3	3	2	1
80	DAPS8146	≥25	1	2	5	1	1	1	0	3	2	2	1	2	3	1	3	3	3	2	0
113	DAPS8147	≥25	2	2	5	1	4	3	1	3	1	2	1	1	1	1	2	3	1	1	0
115	DAPS8148	<25	2	3	5	1	3	0	1	3	2	3	1	1	2	1	3	2	1	2	1
85	DAPS8149	≥25	2	2		1	4	2	1	3	1	3	1	1	1	1	1	1	1	1	1
112	DAPS8150	≥25	2	2	5	1	2	0	1	3	2	2	1	2	2	1	2	2	2	2	1
110	DAPS8151	<25	2	2	5	0				3	1	2	1	1	1	1	1	1	1	1	0
105	DAPS8152	<25	2	2	5	1	3	1	3	2	3	3	1	3	3	3	3	3	3	4	1
106	DAPS8153	≥25	2	3	5	1	2	0	1	3	2	2	2	2	2	1	2	2	2	2	0
87	DAPS8154	<25	2	3	5	0				3	2	2	1	2	2	1	2	2	2	1	1
82	DAPS8155	≥25	2	2	5	0				3	2	2	1	2	2	1	2	2	2	2	0
120	DAPS8156	≥25	2	2	5	0				3	2	2	1	2	2	1	2	2	2	2	0
112	DAPS8157	≥25	2	2	5	1	1	1	1	3	3	2	1	2	2	1	2	2	2	2	1
104	DAPS8158	≥25	2	2	5	1	3	0	0	3	2	2	1	2	2	1	2	2	2	2	0
87	DAPS8159	≥25	2	2	5	0				3	2	2	1	2	1	1	2	2	2	1	1
131	DAPS8160	≥25	2	2	5	1	1	0	1	3	1	1	1	1	1	1	1	1	1	1	1
130	DAPS8161	≥25	1	2	5	1	2	0	1	3	2	2	1	2	2	1	2	2	2	2	0
85	DAPS8162	<25	2	2	5		1	0	1	3	3	3	2	3	2	2	3	2	1	1	0
129	DAPS8163	≥25	2	2	5	0				3	1	4	1	2	5	1	1	2	2	3	1
1	KAPS7100	≥25	2	2	5	1	3	1	1	3	3	3	1	3	2	1	3	1	1	1	0
2	KAPS7101	≥25	2	2	5	1	3	0	0	3	3	3	3	3	2	1	2	1	1	1	1
3	KAPS7102	≥25		2	5	1	3	1	2	3	4	4	2	3	2	1	3	3	1	1	1
10	KAPS7103	≥25	2	2	5	0				3	3	3	2	3	2	1	3	2	1	1	0
9	KAPS7104	≥25	1	2	5	1	3	1	1	3	3	3	2	3	3	1	3	1	1	1	1
7	KAPS7105	≥25	2	2	5	1	2	2	2	3	3	3	3	3	3	2	3	2	2	2	1
11	KAPS7106	≥25		3	5	1	3	1	1	3	3	3	2	2	2	1	2	2	1	1	1
17	KAPS7107	≥25	1	3	5	1	2	1	1	3	3	3	1	2	2	1	2	1	1	1	1
12	KAPS7108	≥25	1	2	5	1	3	1	3	3	4	4	1	3	3	1	3	1	1	3	1
13	KAPS7109	≥25	1	2	5	1	1	0	0	3	3	3	1	3	3	1	1	1	1	1	0
14	KAPS7110	≥25	1	3	5	0				3	3	3	1	2	1	1	3	3	3	1	0
8	KAPS7111	≥25	1	2	5	1	3	1	2	3	3	3	3	3	3	1	3	1	2	1	0
15	KAPS7112	≥25	1	2	3	1	4	1	3	3	1	5	2	1	1	1	3	3	3	3	1
16	KAPS7114	<25	2	2	5	1	4	3	4	3	1	2	1	1	3	1	1	1	1	1	0
4	KAPS7115	≥25	1	0	3	1	4	1	1	3	3	2	1	4	1	1	3	3	3	3	0
5	KAPS7116	≥25		2	3					3	3	3	1	3	1	1	4	3	3	4	0
6	KAPS7117	≥25	1	2	5	1	4	2	1	3	1	3	1	1	1	1	3	3	3	3	1
18	KAPS7118	<25	2	2	5	0				3	1	1	1	1	1	1	1	3	1	3	0
19	KAPS7119	≥25	2	2	3	0				3	1	2	1	1	1	1	1	1	1	1	1
20	KAPS7120	<25	1	2	5	1	4	1	1	1	1	1	1	1	1	1	1	1	1	1	1
21	KAPS7121	<25	2	2	5	1	3	0	0	3	1	1	1	3	1	1	1	3	5	1	0
22	KAPS7122	≥25		2	5	1	4	1	3	3	1	1	1	3	3	1	1	2	1	1	0
54	KAPS7123	<25	1	2	3					3	2	1	1	1	1	1	1	1	1	1	0
42	KAPS7124	≥25	2	2	5	1	2	2	0	3	3	1	1	3	3	1	3	4	1	1	0
45	KAPS7125	<25	2	2	5	1	4	0	2	3	2	1	1	4	1	1	4	4	1	3	0
65	KAPS7126	≥25	1	2	4	1	4	1	3	3	2	4	3	2	2	2	4	1	1	1	0
23	KAPS7127	≥25	2	2	5	1	4	3	4	3	1	1	1	1	1	1	1	1	1	1	0
64	KAPS7128	≥25	2	2	5	1	4	3	4	3	2	2	1	1	1	1	2	2	1	1	1
24	KAPS7129	<25	1	2	5	1	4	0	3	3	1	1	1	1	1	1	1	1	1	1	0
25	KAPS7130	≥25	1	2	5	1	4	3	4	3	2	2	1	2	1	1	2	1	1	1	0
26	KAPS7131	<25	2	2	5	1	4	3	4	3	2	2	1	2	2	1	2	1	1	2	1
66	KAPS7132	<25		2	5					3	1	1	1	1	1	1	1	1	1	1	1
27	KAPS7133	≥25	3	2	5	1	3	0	1	3	1	1	1	1	1	1	1	1	1	1	1
67	KAPS7134	≥25	2	2	5	1	3	2	4	3	1	1	1	1	1	1	1	1	1	1	1
28	KAPS7135	≥25	3	2	1	1	3	0	1	3	3	4	1	2	1	1	3	4	1	1	1
68	KAPS7137	≥25	2	2	5	0				3	2	2	1	3	1	1	3	1	1	2	0
47	KAPS7138	≥25	3	2	5	1	3	0	1	3	1	2	1	1	2	1	1	2	2	2	1
52	KAPS7139	≥25	1	2	5	1	3	1	3	3	2	2	1	2	2	1	3	2	2	2	0
50	KAPS7140	≥25	2	1	5	1	2	1	1	3	2	3	1	3	3	1	2	3	3	3	0
69	KAPS7141	≥25	1	2	5	1	3	1	3	3	2	2	1	2	2	1	2	2	2	2	0
70	KAPS7142	≥25	1	2	5	1	2	1	2	3	2	2	1	2	2	1	2	2	1	2	1
71	KAPS7143	<25	2	0	5	1	2	1	1	3	2	2	1	3	3	1	2	2	3	3	1
61	KAPS7144	≥25	2	2	5	1	4	0	3	3	2	3	3	3		1	3	3	3	3	0
62	KAPS7145	≥25		2	5	1	3	1	3	3	2	2	1	2	2	1	2	2	2	2	0
63	KAPS7146	<25	2	2	5	1	3	1	1	3	3	2	2	3	3	1	3	3	3	3	0
59	KAPS7147	≥25	2	2	5	1	3	1	1	3	2	2	2	1	2	2	3	2	3	3	1
60	KAPS7148	≥25	1	2	5	1	3	0	2	3	3	2	1	3	2	1	3	3	3	3	0
29	KAPS7149	≥25	3	2	5	1	2	0	1	3	2	3	1	3	3	1	3	3	3	1	0
30	KAPS7150	<25	2	2	5	1	2	1	0	3	1	1	1	1	1	1	1	1	1	1	1
31	KAPS7151	<25	2	2	5	1	1	1	2	3	3	3	2	3	1	1	1	3	3	3	1
32	KAPS7152	≥25	2	1	5	1	2	1	1	3	3	3	1	1	5	2	1	1	1	1	1
33	KAPS7153	≥25	1	1	5	1	3	2	2	3	3	3	2	3	3	2	1	1	3	1	1
34	KAPS7154	≥25	2	2	5	0				3	3	1	1	3	3	2	3	3	4	3	1
55	KAPS7155	<25	2	2	5	1	2	2	1	3	3	4	1	3	1	1	1	1	4	3	1
56	KAPS7156	≥25		2	5	1	2	2	1	3	1	1	1	3	1	1	1	1	3	3	1
57	KAPS7157	≥25		2	5	1	3	2	1	3	3	3	2	3	3	2	3	3	3	3	0
35	KAPS7158	<25		2	5	1	1	2	2	1	5	5	5	5	3	3	3	4	4	4	0
58	KAPS7159	≥25	1	3	5	1	2	1	1	1	4	3	3	3	3	2	2	3	3	3	1
53	KAPS7160	≥25	1	2	5	1	2	2	1	3	3	3	2	3	3	2	2	3	3	3	0
36	KAPS7161	≥25	1	2	5	1	2	1	1	3	3	3	3	3	3	2	3	3	3	3	1
37	KAPS7162	≥25	2	2	5	0				3	1	1	1	1	1	1	1	1	1	1	0
38	KAPS7163	≥25	2	2	5	1	2	0	0	3	1	1	1	1	1	1	1	1	1	1	1
39	KAPS7164	≥25	2	2	5	0				3	1	2	1	2	2	1	2	1	3	1	0
40	KAPS7165	<25	2	2	5	1	4	1	0	3	1	1	1	4	2	2	2	1	3	1	1
41	KAPS7166	≥25	1	2	5	1	1	1	0	3	2	1	1	3	1	1		2	2	1	1
49	KAPS7167	≥25	2	2	5	1	3	2	0	3	2	2	1	2	1	1	3	2	1	1	0
46	KAPS7168	<25	2	2	5	0				3	3	3	1	5	4	4	3	3	2	5	0
51	KAPS7170	≥25	2	2	5					3	1	1	1	1	2	1	3	1	2	1	0
48	KAPS7171	≥25	2	2	5	1	3	1	4	3	1	3	1	3	3	3	3	1	3	3	1
43	KAPS7172	≥25	1	2	3	1	4	3	1	3	2	1	1	1	1	1	4	1	1	1	0
95	KPPS4100	≥25	1	2	5	0				3	1	1	1	1	1	1	1	1	1	1	1
65	KPPS4101	≥25	1	2	3	1	4	1	2	2	2	2	1	2	2	1	2	2	2	2	1
64	KPPS4102	≥25	1	2	3	0				3	2	2	1	2	2	1	2	2	1	2	0
83	KPPS4103	≥25	2	2	1	1	2	0	1	3	3	3	1	3	3	1	3	3	3	3	1
90	KPPS4104	≥25		2	5	1	1	0	1	3	2	2	1	2	2	1	2	2	2	2	0
61	KPPS4105	<25	2	2	5	1	1	0	1	3	3	3	2	3	1	3	3	3	3	3	0
85	KPPS4106	≥25	1	2	3	1	1	0	0	3	3	3	1	3	3	1	3	3	3	3	0
84	KPPS4107	≥25	1	2	3	1	4	0	3	3	2	2	1	2	2	1	2	2	2	1	1
82	KPPS4108	<25	2	2	5	1	4	2	3	1	2	2	1	1	2	1	3	3	3	4	1
60	KPPS4109	<25	2	2	5	1	2	1	1	1	3	2	1	3	3	1	3	3	3	3	1
66	KPPS4110	≥25	1	2	5	1	4	2	1	1	4	2	2	3	3	2	4	4	3	2	1
93	KPPS4111	≥25	2	2	5	0				3	3	3	1	1	4	2	2	3	1	1	0
63	KPPS4112	≥25	2	2	5	1	3	3	1	1	2	3	4	4	4	3	2	3	4	3	0
99	KPPS4113	<25	2	2	5	0				3	3	3	3	1	3	2	3	3	2	3	0
59	KPPS4114	<25	1	2	5	1	3	2	2	1	4	4	3	1	1	1	4	4	3	4	0
62	KPPS4115	<25	2	2	5	1	1	1	1	3	2	2	1	2	2	1	2	2	2	2	1
102	KPPS4162	≥25	1	2	3	0				1	3	3	1	2	1	1	2	2	2	2	0
74	KPPS4117	≥25	2	2	5	1	3	2	3	3	1	4	2	1	4	2	1	1	1	1	1
69	KPPS4118	≥25	1	2	1	1	2	1	2	3	1	1	1	4	1	1	1	1	3	4	0
63	KPPS4119	≥25	2	2	5	1	3	3	1	3	3	4	3	4	4	4	4	4	4	3	0
96	KPPS4120	≥25	1	3	5	1	1	2	1	3	3	4	3	1	2	1	4	3	3	2	1
88	KPPS4121	≥25	1	2	5	1	3	1	1	3	2	2	2	3	2	2	1	3	3	3	1
90	KPPS4122	≥25	1	2	5	1	1	1	1	3	3	3	1	3	3	1	3	2	3	2	1
91	KPPS4123	<25	1	2	5	1	3	2	1	3	1	1	1	1	1	1	1	1	1	1	0
61	KPPS4124	≥25	1	2	5	1	4	3	2	1	4	1	1	1	1	1	3	3	3	3	1
87	KPPS4126	≥25	1	2	5	1	1	0	1	2	3	3	3	3	3	1	3	3	2	3	0
94	KPPS4127	<25	2	2	5	1	1	0	0	3	3	3	1	3	1	1	3	4	1	1	1
91	KPPS4128	≥25	2	2	5	1	1	0	0	3	4	4	2	4	3	1	3	3	3	5	0
62	KPPS4129	<25	2	3	5	1	1	1	0	3	1	3	1	1	3	1	3	3	1	1	0
55	KPPS4130	<25	1	2	5	1	3	2	3	1	1	1	1	1	1	1	1	1	1	1	1
66	KPPS4131	≥25	1	2	5	1	1	2	3	3	3	1	1	4	1	1	1	2	3	4	0
56	KPPS4132	≥25	2	2	5	0				1	3	4	3	3	3	3	3	4	3	3	1
60	KPPS4133	≥25	2	2	5	1	1	0	1	3	3	3	3	3	3	2	1	3	4	3	1
100	KPPS4134	<25	1	2	5	1	2	1	1	3	1	3	3	3	1	2	2	3	3	4	0
92	KPPS4135	<25	2	0	5	1	1	0	0	3	2	2	1	2	3	1	2	2	2	2	1
101	KPPS4136	≥25	2	2	5	1	1	0	0	3	4	3	2	4	3	2	2	2	3	3	0
58	KPPS4137	≥25	1	1	5	1	4	2	1	1	1	4	3	3	4	4	1	1	2	1	1
86	KPPS4138	≥25	1	2	5	0				1	4	4	1	4	2	1	4	3	1	4	0
72	KPPS4140	<25	2	2	4	1	4	1	4	3	1	3	2	2	1	1	3	1	1	1	1
97	KPPS4141	<25	2	0	5	1	4	0	1	3	2	2	1	1	1	1	2	1	1	1	0
65	KPPS4142	<25	2	2	5	1	1	1	0	3	3	1	1	1	1	1	3	3	3	1	1
94	KPPS4143	≥25	2	2	5	0				3	1	2	2	2	1	1	2	1	1	2	1
68	KPPS4144	≥25		2	5	0				3	3	3	3	3	3	3	3	3	2	3	0
88	KPPS4145	≥25	1	2	5	0				3	3	3	2	3	3	2	3	2	2	3	0
67	KPPS4146	≥25	2	2	5	1	2	2	1	3	3	3	1	1	3	1	3	3	1	3	1
61	KPPS4147	<25	2	2	5	1	1	0	1	3	1	1	1	1	1	1	1	1	1	1	1
70	KPPS4148	<25	2	2	5	0				3	3	3	1	3	3	2	2	3	3	1	0
57	KPPS4149	<25	2	2	5	1	1	1	0	2	1	1	1	1	1	1	1	1	1	1	1
96	KPPS4150	≥25	2	4	4	0				3	1	1	1	1	1	1	3	1	1	1	1
89	KPPS4151	≥25	1	2	5	1	1	0	0	3	3	3	3	3	3	3	3	3	2	3	0
59	KPPS4152	≥25	2	2	4	0				3	2	1	1	3	2	1	2	2	1	1	1
67	KPPS4153	≥25	2	2	1	0				3	4	1	3	3	2	2	1	4	1	4	1
95	KPPS4154	<25	2	2	5	1	3	0	2	3	2	2	1	2	2	1	2	2	2	2	1
87	KPPS4155	≥25	1	2	5	1	3	2	2	3	1	1		1	1		1	1	3	3	1
89	KPPS4156	≥25	2	2	5	0				3	3	3	2	3	3	2	3	2	2	3	1
62	KPPS4157	<25		2	5	1	4	0	3	3	3	2	1	2	3	1	2	2	2	2	1
68	KPPS4158	<25	2	2	5	1	2	1	2	1	4	1	2	3	2	3	3	3	3	4	0
103	KPPS4159	<25	2	3	5	1	2	2	2	1	3	3	4	3	3	3	3	3	4	3	1
93	KPPS4160	≥25	2	3	5	1		1	2	3	2	1	1	1	3	2	1	3	1	1	0
65	KPPS4161	≥25	1	2	4	1	1	0	1	1	3	2	1	3	2	1	2	2	2	2	1
92	KPPS4163	≥25	2	2	5	0				3	3	3	2	3	3	1	3	3	2	4	1
66	KPPS4164	≥25		2	2	0				3	4	3	3	1	3	1	4	3	4	4	1
64	KPPS4165	≥25	1	2	5	0				3	3	3	1	2	2	1	3	2	1	1	0
98	KPPS4166	≥25	2	2	5	0				3	1	5	3	1	2	2	1	2	3	1	1
127	L1PS1101	≥25		2	5	1	2	1	2	3	1	1	1	1	1	1	2	3	2	2	1
128	L1PS1102	<25	1	2	4	1	1	1	0	3	4	2	3	4	2	2	4	3	3	2	0
129	L1PS1103	≥25	2	2	5	0				3	3	1	1	2	1	1	1	2			0
130	L1PS1104	<25	2	2	5	0				3	3	3	3	1	1	1	1	3	3	3	0
131	L1PS1105	≥25	2	2	5	0				3	3	3	2	3	3	2	2	3	2	1	1
132	L1PS1106	<25	2	2	5	0				2	1	1	1	1	1	1	1	1	1	3	1
112	L1PS1107	<25		2	4	0				3	4	3	1	4	1	1	3	2	2	1	0
113	L1PS1108	≥25	2	2	5	1	1	1	2	2	5	4	1	1	5	1	1	1	5	5	1
114	L1PS1109	<25	2	2	5	1		1	0	3	3	1	1	3	1	1	1	2	2	4	1
115	L1PS1110	≥25	2	2	5	1	1	1	2	3	3	1	1	3	3	2	3	3	2	1	0
116	L1PS1111	≥25	2	2	5	1	1	1	0	3	3	2	1	3	3	1	1	3	3	2	1
117	L1PS1112	<25	2	2		1	3	1	0	3	3	2	1	2	2	1	3	3	1	3	1
118	L1PS1113	<25	2	2		1	3	2	2	1	2	2	1	3	1	1	2	2	1	3	0
104	L1PS1114	<25	2	0		1	3	1	1	3	2	2	1	3	2	1	2	3	1	3	0
106	L1PS1115	<25		2		1	3	1	0	1	4	3	1	3	1	1	3	3	2	3	0
105	L1PS1116	≥25		2	5	0				1	3	2	3	3	3	3	2	2	3	2	1
107	L1PS1118	<25	2	2	4	0				3	5	4	4		3	3	4	4	4	1	0
108	L1PS1120	≥25	2	2	5	1	4	1	0	3	1	2	1	1	1	1	1	1	1	1	1
109	L1PS1121	<25	2	2	5	0				3	2	1	1	2	1	1	1	1	1	1	1
103	L1PS1122	<25	2	2	4	1	3	1	0	3	2	1	1	2	1	1	2	2	3	2	0
101	L1PS1125	<25	2	2	4	1	0	1	0	3	2	1	1	3	2	2	3	1	1	3	0
100	L1PS1126	<25	2	2	5	0				3	1	1	1	1	1	1	1	1	1	1	1
99	L1PS1127	<25	2	2	4	1	3	1	1	3	3	2	1	2	2	1	2	3	1	2	0
102	L1PS1128	<25	2	2	5	0				3	3	3	3	1	3	3		3	3	3	0
111	L1PS1129	<25	1	2	5	0				3	4	4	2	1	1	3	3	3	3	3	1
110	L1PS1130	<25	2	2		1	3	2	1	3	2	2	1	4	2	1	2	2	1	2	0
120	L1PS1131	<25	2	2	4		2	1	0	3	3	1	1	1	1	1	2	2	1	1	1
121	L1PS1132	<25	2	2	5	0				2	1	3	3	1	1	1	1	3	1	1	0
122	L1PS1133	<25		2	5	1	1	1	0	3	1	1	1	3	1	1	1	1	1	3	0
123	L1PS1134	≥25	3	2	5	0				3	3	3	3	3	3	3	3	3	3	3	0
124	L1PS1135	<25	2	2	5	1	2	1	0	3	1	1	1	1	4	2	1	1	1	1	0
125	L1PS1136	<25		2	5	0				3	4	3	2	3	1	1	1	1	3	1	1
119	L1PS1137	<25	3	2	4	0				3	1	1	1	3	1	1	1	1	1	1	1
25	L1PS1138	≥25	1	2	4	1	4	1	1	3	1	2	2	2	1	1	2	2	3	2
24	L1PS1	≥25		2	5	0				3	3	5	1	1	1	1	2	1	4	3	0
7	L1PS1139	≥25		2	3	1	1	0	0	3	2	3	1	2	2	1	4	2	2	2	0
26	L1PS1140	≥25	1	2	5		4	0	3	2	4	3	2	3	5	5	2	4	5	1	0
32	L1PS1141	≥25	2	2	5	0				3	2	3	1	1	1	1	1	1	1	1	0
34	L1PS1142	≥25	1	2	5	1	2	0	0	3	3	3	3	3	3	2	1	1	1	3
22	L1PS1143	≥25	1	1	5	1	4	3	4	3	2	2	2	3	3		2	5	2	2	0
28	L1PS1144	<25	1	0	5	1	2	3	2	3	3	4	2	4	3	2	3	2	3	2	0
45	L1PS1145	≥25	1	2	5	0				3	3	3	1	4	3	2	3	3	3	4
39	L1PS1146	<25	1	2	2	1	1	0	0	3	3	3	3	1	3	3	1	4	3	1
25	L1PS1147	<25	1	2	4	1	2	0	0	3	2	3	1	2	1	1	2	2	2	2	0
19	L1PS1148	≥25	1	2	1	1	4	3	4	3	3	3	3	5	3	3	3	5	5	4
35	L1PS1149	≥25	1	3	2	1	3	0	1	3	4	3	2	1	2	2	3	3	2	2
29	L1PS1150	≥25	2	2	1	1	3	0	0	3	3	2	1	1	1	1	1	3	1	1
27	L1PS1151	<25	1	2	5	1	2	0	1	3	2	3	2	2	2	2	2	2	2	2	0
31	L1PS1152	<25		2	5	0				3	4	3	3	3	3	3	3	3	3	3	0
26	L1PS1153	<25	2	2	3	1	3	1	1	2	1	2	1	1	1	1	3	2	1	1
30	L1PS1154	≥25		2	3	1	2	0	0	3	2	2	1	2	2	1	2	2	2	1	0
20	L1PS1155	≥25	2	1	5	1	1	0	1	3	3	3	1	1	1	1	3	3		1	0
17	L1PS1156	≥25	2	2	5	1	2	1	2	3	2	3	3	2	2	2	3	3	2	3	0
23	L1PS1157	<25	1	2	5	1	2	0	2	3	2	3	2	1	1	1	3	3	3	1	0
18	L1PS1158	<25	1	2	1	0				3	3	3	1	4	3	2	5	3	3	1
21	L1PS1159	<25	1	2	4	1	3	3	3	3	4	4	4	4	3	1	4	3	4	3	0
44	L1PS1160	≥25		2	1	1	1	0	1	3	3	2	2	3	3	2	3	2	3	3
37	L1PS1162	≥25		2	5	1	4	0	0	3	2	2	1	2	1	1	3	2	2	1
41	L1PS1163	<25		0	5	1		1	2	1	1	1	1	1	1	1	1	1	1	1	0
23	L1PS1164	≥25		2	3	1	1	0	1	3	3	3	2	1	1	3	3	2	3	3	0
42	L1PS1165	<25	2	1	4	1	4	1	4	2	4	4	1		1	1	4	1	3	5
24	L1PS1166	≥25		1	3	1	4	0	0	3	2	1	1	1	1	1	2	1	1	1
43	L1PS1167	<25	1	1	5	1		0	1	3	3	3	3	3	3	3	3	3	3	3
40	L1PS1169	≥25		2	3	1	3	0	0	3	4	4	1	1	1	1	2	1	3
12	L1PS1170	≥25		2	5	0				3	2	2	1	2	2	1		2	1	1	0
5	L1PS1171	<25		2	5	0				3	2	2	1	2	2	1	2	2	2	2	0
27	L1PS1172	<25	2	2	5	1	1	0	1	3	3	3	2	3	1	1	4	3	3	3
6	L1PS1173	<25	1	0	4	1	4	0	4	3	3	3	3	2	3	3	1	3	3	1	0
36	L1PS1174	≥25		2	5	1		0	0	2	3	3	1	2	1	1	3	3	3	1
4	L1PS1175	≥25		0	2	1	3	1	0	3	1	1	1	1	1	1	1	1	1	1
3	L1PS1176	≥25			5	1	2	0	1	3	1	3	2	1	1	1	3	2	1		0
14	L1PS1177	<25	2	2	4	0					1	1	1	1	1	1	1	1	1	1	0
10	L1PS1178	≥25		2	3	0				3	2	2	1	2	2	1	2	2	2	2	0
9	L1PS1179	≥25	1	2	1	1	3	2	4	3	1	2	2	1	3	2	3	2	2	3	0
15	L1PS1180	≥25	2	2	5	1	3	2	3	3	3	3	3	3	3	2	3		3	2
17	L1PS1181	≥25	1	2	4	1	4	3	4	3	1	4	2	4	2	1	3	3	4	5	0
16	L1PS1182	≥25	1	0	3		1	1		3	3	5	3	3	3	2	4	3	3	3	0
6	L1PS1184	≥25		2	5	1	2	1	1	3	2	2	1	2	2	1	1	2	1	2	0
9	L1PS1185	<25	1	2	5	0				3	2	2	1	2	2	1		2	2	2	0
10	L1PS1186	<25	1	2	3	0				3	1	1	1	1	1	1	1	1	1	1
8	L1PS1187	<25		0	4	1	4	3	4	2	4	1	1	1	1	1	3	3	3	1	0
5	L1PS1188	≥25	4	2	5	1	1	1	0	3	2	4	4	4	4	4	3	3	3	4	0
11	L1PS1190	≥25	1	1	3	0				2	1	2	1	2	2	1	3	3	3	2	0
29	L1PS1191	≥25	1	2	5	1	3	1	1	3	2	3	1	1	1	1	2	4	4	5	0
38	L1PS1192	≥25		0	5	0				3	2	4	3	2	3	3	3	4	3	3	0
7	L1PS1195	<25		2	5	1	2	1	0	3	1	1	1	1	1	1	1	1	1	1
8	L1PS1196	≥25		3	5	0				3	3	4	3	2	3	3	2	3	3	2
6	L1PS1197	≥25		2	3	0				3	3	5	5	4	2	2	4	3	4	1
28	L1PS1198	<25	2	2	5	0				1	1	3	1	1	1	1	3	5	3	1
13	L1PS1199	<25	1	2	3	0				3	2	4	2	1	1	2	4	2	2	2	0
27	L2PS1200	≥25	2	2	4	1	2	3	2	2	2	4	1	2	2	1	2	1	2	1
37	L2PS1201	<25	2	2	5	1	2	1	0	3	1	1	1	1	1	1	1	1	1	1
36	L2PS1202	≥25	3	2	5	1	3	1	0	3	2	4	1	3	2	1	1	1	1	1	0
13	L2PS1203	<25	2	2	5	1	4	1	0	3	2	2		1	1	1	1	1	1	1
38	L2PS1204	<25	2	2	5	1	3	1	0	3	1	1	1	1	1	1	1	1	1	1	0
35	L2PS1205	≥25	2	2	5	1	1	1	0	3	1	1	1	1	1	1	1	1	1	1
40	L2PS1206	≥25	1	2	5	1	1	2	1	3	1	3	2	3	1	1	3	1	4	2
39	L2PS1207	≥25	2	1	5	1	1	0		3	1	2	1	1	1	1	1	3	1	1	0
28	L2PS1208	≥25	2	2	2	1	1	1	0	3	2	2	1	3	2	1	1	1	2	1	0
53	L2PS1209	≥25	2	2	5	1	1	1	1	3	1	1	1	1	1	1	1	1	1	1	0
52	L2PS1210	≥25	3	3	5	1	2	0	1	3	1	2	1	1	3	1	2	1	1	1	0
20	L2PS1211	≥25	2	2	4	0				3	3	4	2	2	2	1	3	2	1	1	0
19	L2PS1212	≥25	3	2	5	1	3	1	1	3	1	1	1	1	1	1	1	1	1	1	0
13	L2PS1213	≥25	2	2	5	1	4	0	2	2	2	2	1	2	1	1	2	2	3	3	0
11	L2PS1214	<25	2	2	5	1	1	1	1	3	2	1	1	2	2	1	2	2	2	1	0
17	L2PS1215	<25	3	2	5	1	3	0	3	3	4	4	2	2	2	1	2	1	1	1	0
12	L2PS1216	<25	2	2	5	1	3	0	1	3	1	4	2	2	1	1	2	1	1	1
16	L2PS1217	≥25	2	2	5	0				3	2	3	1	1	2	1	2	1	1	1
17	L2PS1218	≥25	2	1	5	0				3	3	2	1	1	3	1	2	3	4	1	0
1	L2PS1219	≥25	2	2	5	0				4	1	1	1	1	1	1	1	1	1	1
17	L2PS1220	≥25		2	5	1	1	1	0	3	1	1	1	1	1	1	1	1	1	1
24	L2PS1221	<25	2	2	5	1	3	0	0	3	1	1	1	1	1	1	1	1	1	1
23	L2PS1222	<25	2	2	5	0				3	2	3	1	3	1	1	2	2	3	3
21	L2PS1223	<25	1	2	5	1	4	0	0	3	1	2	1	1	1	1	2	1	2	1	0
20	L2PS1224	≥25	1	2	5	1	3	0	1	3	1	1	1	1	1	1	1	1	1	1
22	L2PS1225	<25	3	2	5	1	3	1	1	3	2	3	1	2	3	1		2	3		0
3	L2PS1226	≥25	2	2	5	1	1	1	1	3	3	1	1	1	1	1	1	1	1	1	0
18	L2PS1227	≥25	2	2	5	1	1	0	0	3	4	3	3	3	3	1	2	2	2	2	0
19	L2PS1228	≥25	2	2	5	0				3	1	3	2	3	1	1	2	1	2	1	0
17	L2PS1229	≥25	2	2	5	0				3	1	2	1	1	1	1	1	1	3	1
9	L2PS1230	≥25	2	2	5	0				3	1	3	1	3	1	1	3	3	3	1
2	L2PS1231	≥25	2	2	4	1	4	1	1	3	3	3	3	3	3	3	3	3	3	3	0
13	L2PS1232	≥25	1	2	5	1	3	2	1	2	3	4	2		2	2	2	2	2	2
30	L2PS1233	<25	2	2	5	0				3	1	1	1	1	1	1	1	1	1	1
11	L2PS1234	≥25	2	2	5	1	4	3	1	3	1	1	1	1	1	1	1	1	1	1
4	L2PS1235	≥25	2	3	5	1	2	0	0	3	1	2	1	5	1	1	4	4	2	4
5	L2PS1236	≥25	3	2	5	1	1	3	1	3	1	2	1	1	1	1	1	1	1	1
12	L2PS1237	<25	2	2	4	1	1	2	1	3	2	1	1	3	1	1	1	1	1	1
21	L2PS1238	<25	3	2	5	1	3	1	0	3	3	3	1	1	2	1	1	1	1	1	0
33	L2PS1239	<25	3	2	5	1	3	2	1	3	1	2	1	1	2	1	2	1	1	1
12	L2PS1240	<25	2	2	5	1	3	0	0	3	2	2	1	2	1	1	2	2	2	1
29	L2PS1241	<25	3	2	5	1	1	1	0	3	2	2	1	1	3	1	1	1	1	1
31	L2PS1242	≥25	2	2	5	1	1	3	1	3	1	3	1	1	1	1	1	1	1	1	0
25	L2PS1243	≥25	1	2	5	1	2	1	3	3	2	1	1	4	1	1	2	2	2	2
11	L2PS1244	<25	3	2	5	1	1	0	0	3	2	1	1	2	1	1	2	1	3	1
34	L2PS1245	≥25	3	2	1	0				3	1	1	1	1	1	1	1	1	1	1	0
11	L2PS1246	≥25	2	2	4	0				3	2	4	1	2	1	1	1	1	1	1
32	L2PS1248	<25	2	2	5	1	3	2	2	3	1	1	1	1	1	1	1	1	1	1	0
38	L2PS1249	<25	2	3	5	1	2	2	1	2	3	3	3	1	1	1	1	1	1	1
23	L2PS1250	<25	1	2	5	0				3	2	2	1	2	1	1	2	2	1	1	0
14	L2PS1251	≥25	1	2	5	1	4	1	1	3	1	4	2	3	3	1	1	1	3	1	0
35	L2PS1252	<25		2	5	0				3	1	1	1	1	1	1	1	1	1	1
6	L2PS1253	≥25		2	5	0				3	3	3	2	4	1	1	4	4	4	3	0
24	L2PS1254	≥25	1	2	5	1	1	1	0	3	5	3	1	3	1	1	3	4	4	1
7	L2PS1255	≥25	1	2	5	1	1	1	0	3	1	2	1	3	1	1	3	1	2	1	0
10	L2PS1256	<25	2	2	5	1	1	2	3	2	3	1	1	3	1	1	3	3	1	1
15	L2PS1257	≥25	3	2	5	1	2	0	1	3	1	1	1	1	1	1	1	1	1	1	0
36	L2PS1258	≥25	1	2	5	0				3	2	2	1	2	1	1	4	2	2	2
8	L2PS1259	<25		2	5	1	4	1	2	3	1	3	2	2	1	1	4	3	4	1	0
34	L2PS1261	<25	1	2	5	0				3	1	1	1	1	1	1	1	1	1	1	0
31	L2PS1262	≥25	1	2	5	1	3	0	0	3	2	2	1	2	2	1	2	2	1	2
16	L2PS1263	≥25	2	2	5	1	2	2	1	3	1	3	1	2	1	1	1	3	2	1	0
32	L2PS1264	<25		3	5	1	2	2	2	3	3	3	2	2	2	2	2	2	2	3
10	L2PS1265	≥25	2	2	1	0				3	1	1	1	1	1	1	1	1	1	1
7	L2PS1266	<25	1	2	4	1	3	1	0	3	1	1	1	1	1	1	1	1	1	1	0
8	L2PS1276	≥25	2	2	5	1	1	1	0	3	1	3	1	2	1	1	3	1	3	1	0
22	L2PS1267	≥25	2	2	5	0				3	3	2	2	3	1	1	2	1	2	2	0
10	L2PS1268	≥25	1	2	5	0				3	1	3	1	2	1	1	2	2	2	2
6	L2PS1269	<25		2	3	0				3	1	1	1	1	1	1	1	1	1	1
4	L2PS1270	<25	2	2	5	1	4	1	3	2	1	1	1	1	1	1	1	1	1	1	0
11	L2PS1271	<25	2	2	5	1	3	0	0	3	3	4	3	3	3	3	3	3	3	4
9	L2PS1272	≥25		2	5	1	3	2	3	3	3	3	2	4	4	2	3	3	3	3	0
9	L2PS1273	≥25	2	2	5	1	4	1	3	3	3	3	1	1	1	1	1	1	1	1
3	L2PS1275	≥25	2	1	5	1	2	0	0	3	3	3	3	3	3	3	3	3	3	3
4	L2PS1277	<25	1	2	5	0				3	1	2	1	3	2	1	1	1	2	1	0
5	L2PS1278	≥25	1	1	5		4	2	2	3	1	3	1	5	1	1	2	2	2	5
6	L2PS1279	≥25	2	2	3	1	3	1	1	3	1	2	1	3	3	1	3	1	1	1	0
7	L2PS1280	≥25	2	2	5	1	3	0	0	3	3	1	1	1	1	1	1	1	1	1	0
3	L2PS1281	≥25	2	2	5		2	1	1	3	1	3	1	1	1	1	4	1	1	1
21	L2PS1283	<25	2	2	5	0				3	1	2	1	1	1	1	1	2	2	1
20	L2PS1285	<25	2	2	5	0				3	1	2	1	1	1	1	1	2	2	1	0
7	L2PS1284	<25	3	2	5	1	2	3	3	3	2	3	3	1	1	1	1	1	2	1	0
3	L2PS1286	<25	3	2	5	0				3											0
5	L2PS1287	<25	3	2	5	1	1	0	1	2	3	3	3	4	4	1	4	4	5	4
8	L2PS1288	<25	2	2	5		3	0	0	3	1	2	1	1	1	1	2	3	2	1	0
19	L2PS1289	≥25	1	2	5	0				3	3	3	1	3	3	1	3	3	1	3
8	L2PS1290	<25	1	2	5	1	2	3	1	3	2	3	2	4	3	1	3	3	3	3
42	L2PS1291	<25	2	2	5	1	3	0	0	3	1	3	1	3	1	1	1	3	3	1
1	L2PS1292	<25	2	2	5	1	4	1	1	3	1	2	1	1	1	1	1	1	1	1
1	L2PS1294	≥25	2	2	5	0				3	1	3	1	3	2	1	1	1	1	1	0
4	L2PS1295	<25	2	2	5	1	3	1	1	3	2	2	1	4	1	1	1	1	3	3
2	L2PS1296	≥25	2	2	5	0				3	1	1	1	1	1	1	1	1	1	1
1	L2PS1297	≥25	1	2	5	0				3	1	1	1	3	1	1	2	2	3	1	0
18	L2PS1298	≥25	2	2	4	1	3	1	0	3	1	2	1	2	1	1	2	1	1	1
51	L2PS1300	<25	1	2	3	1	1	0	1	3	3	4	3	3	3	2	4	3	4	3
61	L3PS1301	≥25		1	5	1	2	1	4	1	3	1	1	1	1	1	1	2	3		0
34	L3PS1302	<25	1	2	1	0				3	2	1	1	1	1	1	3	2	2	1
56	L3PS1303	<25	2	2	1	0				3	2	3	2	1	1	1	1	1	4	3	0
46	L3PS1304	<25		2	5	0				2	3	2	1	3	2	2	1	2	3	1
48	L3PS1305	≥25		2	5	1	1	0	0	3	2	3	1	2	3	1	1	1	1	1
50	L3PS1306	<25	2	2	5	0				3	2	2	1	1	1	1	1	2	1	1	0
46	L3PS1307	≥25	1	2	3	0				3	1	1	1	1	1	1	1	1	1	1	0
41	L3PS1308	≥25	2	2	2	0				2	1	1	1	1	1	1	1	1	1	1	0
45	L3PS1309	≥25	2	2	3	1	1	1	1	3	2	3		1	2	1	1	1	1	1
42	L3PS1310	≥25		2	3	0				3	1	1	1	1	1	1	1	1	1	1	0
40	L3PS1311	<25	2	2	5	0				3	1	1	1	1	1	1	1	1	1	1
56	L3PS1312	≥25		2	5	1	0	0	0	3	1	2	1	2	1	1	1	1	1	1	0
57	L3PS1313	≥25		0	5	0				3	1	1	1	1	1	1	1	1	4	1	0
32	L3PS1314	≥25		3	5	0				3	3	3	1	1	1	1	1	2	3	1	0
46	L3PS1315	≥25	2	2	6	1	1	0	0	1	3	1	5	4	2	1	2	1	1	2
45	L3PS1316	≥25	1	3	5	0				3	2	2	3	1	1	1	1	2	3	1	0
43	L3PS1317	<25		2	4	1	2	1	0	3	2	3	3	2	2	1	2	2	2	1	0
49	L3PS1318	≥25	2	2		1	4	3	2	3	3	3	1	3	3	3	1	1	3	1	0
43	L3PS1319	<25	2	2	5	1	4	3	1	2	1	1	1	1	1	1	1	1	1	1
47	L3PS1320	≥25		2	4	1	1	1	1	2	4	1	1	3	1	1	3	3	4	3	0
44	L3PS1321	≥25	1	2	1	1	1	1	0	3	3	1	1	1	1	1	1	1	1	1
47	L3PS1322	≥25	2	2	5	0				2	3	3	2	3	2	1	3	3	2	1	1
33	L3PS1323	<25	2	3	5	0				3	1	1	1	1	1	1	1	1	1	1	1
44	L3PS1324	≥25	2	2	5	1	4	3	4	3	4	3	1	3	3	3	3	3	3	3	1
58	L3PS1325	<25	1	2	5	1	1	0	1	3	3	3	2	3	3	2	3	2	2	1	0
62	L3PS1326	≥25	2	2	4	0				3	1	1	1	1	1	1	1	1	1	1	1
57	L3PS1327	≥25		2	5	1	1	1	1	3	3	4	2	3	3	1	3	2	1	1	0
47	L3PS1328	≥25	2	2	5	0				3	3	2	1	2	2	1	3	1	1	3	1
49	L3PS1329	≥25	1	2	5	1	1	0	0	3	1	2	2	3	2	1	3	3	3	1	1
39	L3PS1330	≥25	2	2	5	1	2	1	1	3	2	2	2	1	2	2	3	1	1	1	0
43	L3PS1331	<25	1	2	1	1	2	1	2	3	3	3	2	3	3	1	3	3	2	1	1
55	L3PS1332	≥25		2	5	1	1	0	1	1	1	2	2	2	1	1	2	2	3	1	1
45	L3PS1333	≥25	2	2	5	0				3	2	1	1	1	1	1	1	1	2	1	1
42	L3PS1334	<25	3	2	5	1	2	1	1	3	3	3	2	1	3	2	1	2	2	1	0
44	L3PS1335	<25	2	3	5	1	4	0	0	3	2	1	1	2	2	1	2	2	2	2	1
53	L3PS1336	<25	2	2	5	1	2	1	0	3	2	1	1	2	1	1	2	2	1	1	0
63	L3PS1340	≥25	1	2	5	1	3	1	0	3	2	2	1	2	2	1	1	2	2	1	0
41	L3PS1341	≥25	2	2	5	1	3	1	0	3	1	1	1	2	1	1	2	1	2	3
64	L3PS1342	≥25	2	2	5	1	4	2	2	3	2	2	1	3	1	1	2	1	1	1
10	L3PS1343	<25	2	2	4	0				3	2	3	1	2	2	1	2	2	2	2	0
51	L3PS1344	<25		2	1	0	0			3	3	1	1	1	1	1	1	3	4	1
44	L3PS1346	≥25		2	5	0				3	2	2	1	1	1	1	1	1	4	1
39	L3PS1347	≥25	2	2	5	0				3	1	1	1	3	2	1	1	1	1	1	0
55	L3PS1348	≥25		2	5	1	4	1	0	3	2	3	1	2	2	1	1		4	2
52	L3PS1349	≥25	1	2	5	1	3	0	0	3	1	1	1	1	1	1	1	1	1	1	0
48	L3PS1350	≥25	2	2	5	0				3	1	1	1	3	1	1	2	1	2	1
50	L3PS1351	≥25	2	2	5	1	4	3	3	1	2	2	1	4	1	1	3	3	2	1
31	L3PS1352	≥25		1	3	0				3	1	1	1	1	1	1	1	1	1	1	0
43	L3PS1353	≥25	2	3	5	0				3
54	L3PS1354	≥25		2	5	0				3	1	1	1	1	1	1	1	1	1	1
64	L3PS1355	<25	2	2	5	0				3	1	2	2	1	3	1	1	2	1	1
35	L3PS1356	≥25		3	5	0				3	1	3	3	1	2	2	1	3	2	1
36	L3PS1357	<25	2	2	5	0				1	1	1	1	1	1	1	1	1	1	1
49	L3PS1358	≥25	1	2	3	1	4	0	1	3	1	1	1	3	3	3	2	1	1	1	0
48	L3PS1359	≥25	1	2	5	0				3	1	1	1	1	1	1	1	1	1	1	0
77	L3PS1360	≥25	2	2	5		1	0	0	1	1	1	1	1	1	1	1	1	1	1
59	L3PS1361	≥25	2	2	5	0				3	2	3	3	1	3	1	3	1	1	1	0
60	L3PS1362	<25	1	2	5	0				3	1	1	1	1	1	1	1	1	1	1
45	L3PS1369	≥25	2	2	5	1	3	1	0	3	1	4	1	3	3	1	3	3	3	3	0
41	L3PS1370	≥25		2	5	1	1	1	1	3	2	4	1	4	1	1	4	3	1	1
41	L3PS1371	≥25	2	2		1	1	0	1	3	2	2	1	3	2	1	3	2	1	2	0
54	L3PS1372	<25	2	0	5	1	3	1	0	2	1	1	1	1	1	1	1	1	1	1	0
37	L3PS1376	<25	2	2		0				3	3	2	1	3	3	1	2	3	1	2	0
33	L3PS1377	≥25	1	2	3	0				3	1	1	1	2	1	1	1	1	1	1
42	L3PS1378	≥25	1	2	5	0				3	2	2	2	1	2	1	2	1	1	1
40	L3PS1379	<25	2	2		1	1	0	0	3	3	2	1	2	2	1	2	3	1	2	0
54	L3PS1380	<25	2	3	5	1	1	1	2	3	2	3	3	3	3	3	3	3	3	3
52	L3PS1381	≥25	1	0	4	1	4	3	4	1	2	4	4	3	1	1	4	3	4	1
56	L3PS1382	≥25	1	2	4	0				3	2	2	2	3	2	1	3	4	2	3	0
41	L3PS1383	<25	2	3	4	0				2	1	1	1	1	1	1	1	1	1	1
40	L3PS1385	<25	2	2	5	1	3	1	1		2	3	2	1	2	1	1	1	1	1
76	L3PS1386	≥25	2	3	4	0				3	3	3	1	2	1	1	2	2	3	3	0
48	L3PS1387	≥25	1	2	5	1	4	2	3	3	2	2	2	2	2	1	2	2	2	3	0
34	L3PS1388	≥25		3	5	0				3	1	1	1	1	1	1	1	1	1	1
53	L3PS1389	≥25		1	5	0				3	2	4	4	4	4	4	4	4	4	4	0
50	L3PS1390	≥25	1	2	3	1	4	0	1	2	2	3	2	5	1	1	4	4	3	4	0
44	L3PS1391	≥25	2	2	3	1	4	3	1	3	1	5		1	2	1	5	1	1	2
32	L3PS1392	≥25	4	2	6	0				3	2	1	3	3	2	1	2	1	2	2	0
30	L3PS1393	≥25	1	2	3	0				3	2	2	1	2	2	2	2	2	2	1
42	L3PS1394	≥25		0	5	1	1	0	0	3	3	3	4	1	1	1	2	3	3	3	0
63	L3PS1395	<25		0	5	1	1	0	0	3	2	2	3	3		2	1	2	3	1	0
65	L3PS1396	≥25	1	2	5	1	0		1	3	3	3	1	2	3	3	2	3	1	1	0
46	L3PS1397	≥25	1	2	5	1	1	0	1	1	2	2	2	1	1	3	2	3	2		0
37	L3PS1398	≥25	1	2	5	1	1	0	1	1	2	1	3	3	3	3	3	3	3	2	0
21	L4PS1401	<25	2	2	5	1	3	0	0	3	1	2	1	1	1	1	2	1	1	1
21	L4PS1402	≥25	1	2	2	1	2	2	3	3	3	3	1	1	3	2	3	3	2	3
19	L4PS1403	<25	1	2	2	0				3	2	1	1	3	1	1	3	3	3	2
30	L4PS1408	≥25	2	3	5	1	1	0	1	1	4	3	2	3	1	1	3	3	4	1	0
30	L4PS1409	≥25	1	2	5	1	1	1	1	2	2	3	2	4	4	3	4	4	4	4	0
18	L4PS1410	≥25	1	2	5	1	0	1	1	3	3	3	4	2	4	4		2	3	1	0
19	L4PS1411	≥25	1	2	5	1	1	1	0	3	2	1	1	1	2	2	1	3	1	1	0
20	L4PS1412	≥25	2	2	5	0				3	2	3	2	2	2	1	3		3	3
23	L4PS1421	<25	2	2	5	0				3	3	3	1	1	3	2	2	1	3	3
27	L4PS1422	<25	2	2	1	1	1	0	1	3	3	1	4	3	3	3	3	3	3	4	0
22	L4PS1424	<25	2	2	5	0				3	3	3	1	3	3	1	1	3	3	1	0
27	L4PS1425	≥25	2	2	5	1	1	1	2	3	1	1	1	1	3	2	1	1	1	1	0
28	L4PS1426	<25	2	2	5	0				3	3	3	3	1	1	1	2	1	1	2	0
28	L4PS1427	<25	2	2	5	1	2	1	1	3	3	2	2	1	2	1	3	3	2	1	0
24	L4PS1428	≥25	2	2	5	1	1	0	0	3	3	3	1	2	3	3	1	1	3	1	0
23	L4PS1429	≥25	2	2	5	1	1	0	0	3	1	3	1	1	2	1	3	3	3	1
24	L4PS1430	<25	2	2	5	0				3	3	3		1	1	1	1	1	3	3
29	L4PS1432	<25	2	2	5	1	2	1	2	3	1	3	1	1	1	1	1	1	1	1	0
26	L4PS1433	<25	2	2	5	0				3	3	3	1	3	1	1	3	3	1	2	0
26	L4PS1434	<25		2		1	1	0	0	2	3	3	1	1	3	1	1	1	1	1
5	L4PS1459	≥25	1	2	5	1	1	0	0	3	2	2	2	2	2	2	3	2	2	1	0
25	L4PS1488	<25	2	2	5	0				3	3	3	3	1	1	1	1	1	3	1
25	L4PS1489	<25	2	2	5	0				3	3	1	1	1	1	1	1	1	1	5
29	L4PS1490	<25	2	2	5	0				3	1	1	1	1	1	1	1	1	1	1	0
22	L4PS1491	<25	2	2	5	1	2	0	0	3	3	3	2	3	2	1	1	1	3	3	0
18	L4PS1493	≥25	1	2	5	1	4	2	3	3	3	3	2	4	3	1	4	3	3	3	0
18	L4PS1494	<25		0	4	1	2	1	2	3	4	4	4	3	1	1	3	3	4	3
20	L4PS1495	<25	2	2	4	0				3	1	2	1	1	2	1	1	1	1	1	0
19	L4PS1496	≥25	1	2	5	1	3	0	0	3	3	3	2	2	1	1	2	3	3	1
20	L4PS1497	≥25		2	4	1	3	0	0	3	3	3	2	3	1	1	3	2	3	3
18	L4PS1498	≥25		0	1	1	2	3	3	1	4	4	3	3	3	3	3	2	3	3
2	L4PS1499	<25	2	2	5	1	2	1	1	2	1	1	1	1	1	1	1	1	1	1	0
32	L5PS1536	≥25	2	3	5	1	4	2	4	3	1	3	3	3	4	4	2	4	4	2	0
37	L5PS1500	<25	1	0	1	0				3	1	2	1	3	1	1	1	1	1	2	0
38	L5PS1501	<25	2	2	5	0				3	1	2	1	1	1	1	1	1	1	2
35	L5PS1502	≥25	2	2	5	1	4	2	1	3	2	4	3	1	1	1	2	1	2	4	0
38	L5PS1503	<25	2	2	5	1	2	0	0	2	2	5	1	1	1	1	2	1	1	3	0
37	L5PS1504	≥25	1	2	5	1	4	1	0	3	2	1	1	2	1	1	1	2	1	1	0
27	L5PS1505	≥25	2	2	5	0				3	1	5	3	1	4	1	1	2	1	1	0
30	L5PS1506	<25	1	0	5	1	3	1	0	3	2	1	1	3	2	1		2	3	2
51	L5PS1507	≥25		0	5	0				3	3	4	1	3	1	1	3	1	3	2	0
33	L5PS1508	≥25	1	2		1	2	1	1	3	3	3	1	3	3	1	3	3	1	3
31	L5PS1509	<25	2	2		1	3	1	1	3	3	2	1	3	2	1	3	3	1	3
29	L5PS1510	≥25	2	2	6	1	3	0	1	3	3	3	1	3	3	1	3	3	1	3
40	L5PS1511	≥25	1	2		1	3	0	1	3	2	2	1	3	2	1	2	2	1	3
39	L5PS1512	<25	1	2		0				2	3	3	1	3	2	1	3	3	1	3
35	L5PS1513	≥25	1	2		1	2	0	0	3	2	2	1	3	2	1	2	3	1	2	0
36	L5PS1514	<25	2	2	1	1	2	1	1	3	3	3	1	3	2	1	3	3	1	3	0
29	L5PS1515	<25		2	1	0				3	3	3	1	2	1	3	3	3	3	3
28	L5PS1516	<25	2	2	4	0				3	1	1	1	1	1	1	1	1	1	1
7	L5PS1517	≥25	1	2	5	0				3	1	4	1	1	3		1	2	2	3	0
28	L5PS1519	<25	2	2	4	1		0	1	3	3	1	1	1	1	1	1	1	1	1	0
26	L5PS1520	≥25	1	2	4	0				3	5	1	1	4	1	1	4	3	4	4
32	L5PS	<25	1	2	5	1	2	0	2	2	2	2	1	2	2	1	2	2	2	2
34	L5PS1521	≥25		1	5	1	2	0	1	3	3	3	1	2	3	1	2	2	3	3
25	L5PS1522	<25	2	2	3	1	2	0	2	3	3	3	1	3	2	1	3	3	3	3	0
31	L5PS1523	≥25	1	2	5	1	2	1	0	3	3	3	1	2	1	3	3	3	3	3	0
21	L5PS1524	≥25		2	3	1	2	1	0	3	3	3	1	3	3	1	3	3	3	3
40	L5PS1525	<25	2	2	5	1	3	3	2	3	1	3	2	3	1	1	1	1	1	1
41	L5PS1527	<25		2	5	1	2	0	0	3	3	3	2	3	1	1	2	2	2	2
35	L5PS1528	≥25		2	3	1	2	0	1	3	3	3	1		2	1	2	2	3	2
36	L5PS1529	≥25	1	2	4	0				1	3	3	1	2	3	1	1	1	3	2
34	L5PS1530	≥25	1	3	5	1	3	0	2	1	2	2	1	3	2	1	2	2	2	3	0
37	L5PS1531	≥25	1	2	4	1	4	1	4	2	3	3	3	1	3	3	1	1	2	1	0
33	L5PS1532	≥25	2	2	5	1	4	1	4	3	3	3	3	5	3	3	4	2	4	4
36	L5PS1533	≥25		2	4	1	4	0	3	3	3	1	1	3	1	1	3	2	3	1	0
33	L5PS1534	≥25	1	1	4	1	4	0	0	3	3	4	4	1	3		1	3	2	2	0
32	L5PS1535	≥25	1	2	4	0				3	1	5	5	3	4	4	4	1	4	2
38	L5PS1537	≥25	1	1	4	1	4	3	4	3	1	5	5	3	3	4	4	2	4	2	0
30	L5PS1538	<25	2	2	1	0				3	4	3	4	2	3	4	3	2	3	3
6	L5PS1539	<25	2	4	5	0				3	2	4	2	4	1	1	2	2	4	4	0
27	L5PS1540	≥25	2	2	5	0				3	1	1	1	1	1	1	1	1	1	1	0
31	L5PS1541	≥25	1	4	5	0				3	4	5	3	4	1	1	2	2	4	4
31	L5PS1542	≥25	2	2	5	0				3	1	1	2	2	3	1	3	1	1	1	0
33	L5PS1543	<25	1	1	5	0				3	1	1	1	1	1	1	1	1	1	1	0
41	L5PS1544	≥25		2	4	1		0	1	3	3	3	1	3	3	1	3	3	3	3
42	L5PS1545	<25	2	2	5	1	2	2	1	3	1	1	1	1	1	1	1	1	1	1
40	L5PS1548	<25	2	2	5	1	1	0	1	3	2	2	1	2	1	3	3	3	3	2	0
39	L5PS1549	<25		2	5	1	1	0	0	3	3	2	1	2	2	2	2	2	2	2
65	L5PS1550	≥25		1	3	1	2	1	1	3	3	3	1	3	1	3	3	3	3	3	0
35	L5PS1551	≥25	2	2	4	1	2	0	1	3	1	2	1	1	1	1	1	1	3	1	0
26	L5PS1552	≥25	2	0	5	1	1	1	0	3	2	3	1	1	1	1	1	1	1	1	0
47	L5PS1554	≥25	1	2	5	0				3	4	4	4	3	3	3	3	3	2	2	0
41	L5PS1557	<25	2	2	5	0				3	3	1	1	3	1	1	3	1	3	1
22	L5PS1558	≥25		2	4	1	2	1	3	2	3	3	3	3	1	1	4	2	4	4	0
27	L5PS1559	≥25	1	2	3	0				3	3	2	1	2	2	1	3	3	1	3
21	L5PS1560	≥25	1	2	3	1	3	0	1	3	2	2	1	3	2	1	2	3	1	3
24	L5PS1561	≥25	1	2	5	0				3	2	2	2	2	2	3	3	3	2	1
20	L5PS1562	≥25	1	1	5	1	4	0	2	1	3	4	1	1	3	1	2	1	2	1
43	L5PS1563	<25	2	2	5	1	3	2	2	1	4	4	4	3	4		4	1	2	1
66	L5PS1564	≥25	3	2	5	1	4	1	4	3	3	3	1	1	1	1	3	1	1	2
50	L5PS1565	≥25	1	2	5	1	1	0	0	3	2	3	1	2	2	3	3	3	3	1
48	L5PS1566	≥25		2	5	1	2	0	2	3	3	3	3	3	2	3	3	1	4	2
39	L5PS1567	≥25		0	5	0				3	2	3	2		2	2	2	3	3	1	0
42	L5PS1568	≥25	2	2	3	1	1	0	1	2	2	2	1	2	2	2	2	2	2	1
26	L5PS1569	≥25	1	2	3	0				3	1	1	1	1	1	1	1	1	1	1	0
22	L5PS1570	≥25	1	2	5	0				3	1	1	1	3	1	1	2	1	1	1	0
36	L5PS1571	≥25		1	5	0				3	1	1	1	1	1	1	1	1	1	1
43	L5PS1572	≥25		2	5	1	4	0	3	3	1	1	1	1	1	1	1	1	1	1	0
20	L5PS1573	<25	2	3	5	0				3	1	1	1	1	1	1	1	1	1	1
39	L5PS1574	≥25	2	2	1	1	2	0	0	3	1	4	2	3	1	1	1	1	2	2
46	L5PS1575	≥25	1	2	3	1	3	3	4	3	5	5	5	4	4	3	3	3	3	2	0
45	L5PS1577	<25	1	0	4	1		1	4	2	3	4	4	2	2	1	3	3	1	2	0
38	L5PS1578	≥25	2	2	5	1	1	0	1	1	2	2	1	2	2	1	2	2	2	2
37	L5PS1580	≥25	2	2	3	0				3	2	2	1	2	2	1	1	1	1	1	0
52	L5PS1581	≥25		0	5	1	1	1	1	3	3	2	3	3	3	3	2	3	2	1	0
42	L5PS1583	≥25		0	5	1	1	0	1	3	3	3	2	2	3	1	3	3	2	1
44	L5PS1584	<25	2	2	1	0				3	4	4	4	1	3	3	2	3	3	2	0
34	L5PS1587	<25	2	2	5	1	4	1	1	3	1	4	1	1	2	1	3	1	1	1
24	L5PS1589	<25	2	3	3	1	2	1	0	3	2	2	1	1	1	1	2	3	3	3
23	L5PS1590	≥25		2	3	1	3	1	0	1	1	3	2	2	1	1	1	1	2	2
25	L5PS1591	<25	1	2	3	1	3	1	0	3	1	1	1	1	1	1	1	1	1	1
49	L5PS1599	<25	1	4	4	0				2	1	5	4	1	1	1	1	4	1	1	0
49	L6PS1618	≥25	2	2	3	1	3	0	0	3	1	3	1	1	1	1	3	1	1	2	0
56	L6PS1601	≥25		2	2	0				3	1	1	1	1	1	1	1	1	1	1
79	L6PS1605	≥25	1	2	5	1	2	2	1	1	3	4	3	1	3	1	1	3	1	1	0
65	L6PS1606	≥25	1	2	5	1	2	1	2	3	1	1	1	1	1	1	1	1	1	1	0
56	L6PS1607	<25	1	2	5	1	2	1	2	2	1	1	1	1	1	1	1	1	1	1
55	L6PS1614	<25	1	2	5	1	1	1	1	3	2	3	1	2	2	2	3	1	1	3	0
71	L6PS1619	≥25		2	5	0				3	1	1	1	1	1	1	1	1	1	1	0
57	L6PS1620	<25	2	2	5	1	4	2	3	3	1	1	1	1	1	1	1	1	1	1	0
16	L6PS1621	≥25		2	3	0				3	2	2	2	2	1	1	2	2	3	2	0
15	L6PS1622	≥25	1	2	2	0				3	1	1	1	1	1	1	1	1	1	1
44	L6PS1623	≥25		1	3	1	3	1	1	3	1	2	1	1	1	1	1	1	3	1
46	L6PS1624	<25	1	2	4	1	2	2	2	3	4	4	3	3	4	3	3	4	3	4	0
51	L6PS1625	≥25	2	3	3	0				3	3	3	2	3	2	3	3	3	3	3
58	L6PS1626	≥25	1	2	5	1	4	0	0	3	2	2	2	1	1	1	4	2	1	2	0
66	L6PS1627	<25		1	5	1	4	0	1	2	2	3	2	3	3	3	3	2	3	1	0
9	L6PS1628	≥25	2	2	5	0				3	1	3	2	1	2	2	2	2	3	1	0
48	L6PS1629	≥25		2	5	1	1	0	0	3	3	3		3	3	1	2	2	3	3
61	L6PS1630	≥25		3	5	0				1	3	1	1	1	1	1	1	1	1	1
73	L6PS1631	≥25		2	3	0				3	3	2	1	1	1	1	1	3	1	1	0
53	L6PS1632	≥25	1	2	3	1	4	0	0	3	2	4	2	2	1	1	1	1	1	3
51	L6PS1633	≥25	1	2	4	1	2	1	2	3	3	3	3	4	4	3	2	3	2	3
52	L6PS1634	<25	1	2	5	1	4	3	4	3	2	3	3	3		3	4	2	5	2	0
61	L6PS1635	≥25	1	2	5	1	2	3	2	3	2	3	2	2	1	1	2	2	2	2	0
60	L6PS1636	≥25	2	2	5	1	1	2	1	3	3	3	2	3	3	2	4	4	3	3	0
2	L6PS1637	≥25	2	3	5	1	1	2	0	3	2	2	2	2	2	1	2	2	3	3
80	L6PS1638	≥25		1	3	1	3	0	1	3	2	1	1	1	1	1	1	1	1	1	0
45	L6PS1639	≥25		2	2	1	4	0	0	3	4	3	2	3	1	1	2	3	2	3	0
67	L6PS1640	≥25		2	4	0				2	2	3	1	3	1	1	1	1	1	1
51	L6PS1641	≥25	1	2	5	1	3	3	3	3	2	3	1	1	3	1	1	3	3	1	0
74	L6PS1642	≥25	1	1	3	1	3	0	1	1	3	3	2	4	2	2	2	2	1	2
62	L6PS1643	≥25	1	2	5	1	3	3	3	1	4	4	3	4	1	1	3	3	3	3	0
4	L6PS1644	≥25		2	5	1	3	1	0	3	3	1	1	1	1	1	3	2	3	1
54	L6PS1645	≥25	2	2	5	1		1	1	2	3	1	1	3	1	1	4	3	3	3
75	L6PS1646	≥25	2	2	2	1	1	0	0	3	2	1	1	1	1	1	1	1	1	1
3	L6PS1647	<25	2	2	5	0				3	1	1	1	4	1	1	3	3	2	3
81	L6PS1649	≥25		0	3	1	4	1	0	2	2	2	2	2	1	1	4	1	2	2
69	L6PS1650	≥25		0	4	1	1	1	1	3	1	3	2	3	1	1	3	3	1	1
62	L6PS1651	≥25	2	2	3	1	2	0	0	3	1	1	1	1	1	1	1	1	1	1	0
59	L6PS1652	<25	2	2	4	1	4	2	2	3	3	3	1	2	3	1	3	3	3	2	0
50	L6PS1653	≥25		0	3	1	4	0	0	3	1	4	3	1	3	3	4	2	3	3	0
50	L6PS1654	≥25		3	5	1	1	1	0	3	1	1	1	1	1	1	1	1	1	1
58	L6PS1658	≥25	1	2	5	1	3	1	0	3	3	2	1	3	2	1	2	1	1	2	0
1	L6PS1661	<25	2	0	5	1	2	2	1	2	1	2	1	2	1	1	1	2	1	2
63	L6PS1662	≥25		0	5	0				3	2	2	1	3	1	1	2	2	2	1	0
72	L6PS1663	≥25	2	2	5	0				3	2	2	1	2	1	1	1	3	1	1
59	L6PS1664	≥25		2	5	1	2	2	2	3	3	3	2	3	3	3	3	3	3	3
46	L6PS1666	≥25		2	5	1	1	2	2	3	3	2	3	1	1	2	3		3	2	0
3	L6PS1667	≥25		2	5	0				3	2	2	2	3	1	1	3	3	3	3	0
52	L6PS1668	≥25		0	3	1	4	3	3	3	3	2	1	4	2	1	2	3	1	4	0
55	L6PS1669	≥25	1	2	5	0				3	3	2	3		2	2	1	3	3	3
1	L6PS1671	<25	2	2	5	1	3	1	0	3	1	3	1	1	1	1	2	1	2	2
58	L6PS1672	≥25	1	2	3	1	1	0	0	3	1	2	1	1	1	1	1	1	1	1	0
1	L6PS1673	≥25		2	5	0				3	1	2	1	1	1	1	1	1	4	1	0
43	L6PS1674	≥25	2	2	4	0				3	1	1	1	1	1	1	1	1	1	1
49	L6PS1676	≥25		3	5	1	1	0	1	2	2	3	3	3	2	2	2	2	2	3
70	L6PS1677	<25	1	1	5	1	2	1	2	3	3	2	3	2	1	2	2	2	2	3	0
68	L6PS1678	≥25	1	2	5	1	4	1	1	2	2	2	3	3	3	3		3	3	2
52	L6PS1679	≥25	2	2	5	1	2	1	1	3	3	2	3	2	1	2	2	2	3	1	0
64	L6PS1648	≥25		1	3	0				3	1	1	1	1	1	1	1	1	1	1	0
53	L6PS1680	≥25	1	0	5	1	4	1	1	3	3	3	3	2	2	3	3	3		3	0
58	L6PS1681	≥25		2	5	0				3	1	3	2	1	1	1	3	3	3	1	0
12	L6PS1682	≥25	3	2	3	0				3	3	3	1	3	3	3	3	3	3	3
54	L6PS1683	≥25	3	2	4	1	1	0	0	3	3	3	3	3	3	1	3	3	3	1	0
14	L6PS169	≥25		2	5	1	3	3	2	3	1	1	1	1	1	1	1	1	1	1
46	L7PS1721	<25	2	2	5	1	1	1	0	3	1	1	1	1	1	1	1	1	1	1	0
13	L7PS1701	<25	1	2	5	1	1	0	0	3	3	3	1	3	1	1	1	3	3	3
45	L7PS1706	≥25	1	0	5	1	4	3	3	3	1	1	1	1	1	1	1	1	1	1
14	L7PS1707	<25		2	2	1	3	1	0	3	2	3	2	1	1	1	1	1	1	1
22	L7PS1709	≥25	2	2	5	0				3	1	3	1	1	2	1	2	2	1	1
47	L7PS1710	≥25	1	2	5	0				3	1	1	1	1	1	1	1	1	1	1	0
49	L7PS1711	≥25	1	2	5	1	2	2	1	3	1	1	1	1	1	1	1	1	1	1
11	L7PS1715	≥25	1	2	3	1	1	0	1	3	3	3	3	3	3	3	3	3	3	3	0
60	L7PS1717	<25		0	5	1	3	2	0	3	2	2	3	1	2	1	1	2	1	1	0
5	L7PS1718	≥25	1	2	1	1	1	0	0	3	4	4	3	4	2	1	3	1	2	3
59	L7PS1719	≥25	2	2	4	1	3	2	3	3	1	1	1	1	1	1	1	1	1	1	0
38	L7PS1723	<25	1	2	5	1	1	1	1	3	4	4	2	1	2	2	2	3	2	3
75	L7PS1724	<25	2	3	5	1	3	1	0	3	1	1	1	1	1	1	1	1	1	1
58	L7PS1725	≥25	1	2	5	1	1	0	0	3	3	3	1	1	1	1	3	3	1	4
47	L7PS1727	<25	1	2	1	1	1	1	1	3	3	1	1	1	1	1	4	5	5	1
51	L7PS1729	≥25	1	2	5	1	4	2	4	3	3	1	1	4	1	1	1	1	1	5	0
52	L7PS1731	≥25	2	2	5	1	1	0	1	3	1	1	1	3	1	1	1	1	1	1	0
47	L7PS1732	<25	2	2	4	0				2	3	4	3	4	2	1	2	1	2	1
66	L7PS1737	<25	2	2	4	1	2	2	1	3	3	4	1	1	4	3	1	3	3	1
2	L7PS1740	≥25	2	2	4	1	3	0	0	2	3	2	1	1	2	2	2	1	1	1	0
53	L7PS1741	≥25		2	5	1	3	1	0	3	1	1	1	1	1	1	1	1	1	1
48	L7PS1742	≥25	1	2	5	0				3	1	1	1	1	1	1	1	1	1	1
72	L7PS1743	≥25	1	2	5	1	3	0	0	3	1	1	1	1	1	1	1	1	1	1
55	L7PS1744	≥25	2	2	5	0				3	1	1	1	1	1	1	1	1	1	1
4	L7PS1745	<25	2	2	5	0				2	1	2	1	3	3	1	1	1	1	1
54	L7PS1746	≥25	1	2	5	0				3	1	1	1	1	1	1	1	1	1	1
10	L7PS1747	≥25		2	1	1	3	1	0	2	3	3	1	3	2	1	3	4	2	4
40	L7PS1749	≥25	1	0	1	1	4	3	0	2	1	1	1	1	1	1	1	1	1	1	0
57	L7PS1753	≥25	2	2	5	1	2	1	0	2	2	2	1	2	2	1	2	1	1	1
3	L7PS1754	≥25		1	3	0				3	1	2	2	3	3	1	1	1	1	1	0
56	L7PS1755	≥25		0	5	0				3	4	3	1	5	1	1	3	1	3	5	0
55	L7PS1756	≥25	2	2	5	0				3	1	1	1	1	1	1	1	1	1	1	0
12	L7PS1757	<25	2	2	5	1	4	3	3	3	3	3	3	4	3	1	4	2	3	1	0
13	L7PS1758	≥25	4	2	5	0				3	1	1	1	1	1	1	1	1	1	1	0
30	L8PS1800	<25	2	0	5		3	0	0	1	1	4	2	4	1	1	2	4	2	4	0
15	L7PS1760	≥25	1	2	3	1	3	0	0	2	1	5	4	4	4	2	3	3	2	4
14	L7PS1761	≥25	1	2	3	0				3	3	2	1	1	1	1	1	2	1	2
48	L7PS	≥25	2	2	5	1	3	3	3	1	2	2	2	2	2	1	2	1	1	2	0
14	L7PS1762	<25	2	2	5	1	0	1	3	3	2	3	1	2	1	1	1	2	1	1
49	L7PS1763	≥25	2	2	5	1	1	1	0	3	1	2	1	1	1	1	1	1	1	1
16	L7	≥25	1	2	3	1	3	0	0	3	2	2	1	1	4	1	2	2	1	1	0
7	L7PS1764	<25	2	2	5	1	3	0	0	3	1	2	1	1	3	1	2	1	2	1	0
8	L7PS1766	≥25	1	2	6	1	3	0	1	3	3	2	1	3	2	1	3	3	1	2	0
1	L7PS1771	≥25	2	1	3	1	2	0	0	2	4	4	2	1	1	1	3	3	1		0
15	L7PS1773	≥25	2	0	5	0				3	1	1	1	1	1	1	1	1	1		0
74	L7PS1774	≥25	2	2	5	1	1	0	1	3	1	1	1	1	1	1	1	1	1	1
9	L7PS1775	<25	2	2	5	0				3	1	2	1	1	1	1	1	1	1	1	0
4	L7PS1779	<25	1	2	5	1	2	1	0	1	4	3	1	3	2	1	3	2	3	3
5	L7PS1781	≥25	1	2	5	1	1	1	1	3	3	1	1	1	1	1	1	1	1	1
2	L7PS1782	≥25		2	3	1	1	2	2	3	2	1	1	1	1	1	1	2	2	3	0
8	L7PS1783	<25	1	2	5	1	4	2	1	2	3	3	1	3	3	1	3		1	3	0
29	L7PS1866	<25	2	2		1	1	0	1	3	1	1	1	3	1	1	1	3	1	5
50	L8PS1804	≥25		1	5	0				3	1	3	1	3	2	1	1	2	3	2
57	L8PS1807	≥25	1	2	5	0				2	3	3	1	4	3	3		1	3	3	0
50	L8PS1808	<25	1	2	5	0				3	2	2	1	1	1	1	1	2	2	1	0
53	L8PS1816	≥25	1	3	2	1	3	2	1	2	1	2	3	2	1	1	2	2	2	1
69	L8PS1820	≥25	1	2	4	1	1	1	0		1	1	1	1	1	1	1	1	1	1
70	L8PS1821	≥25		2	5	1	3	1	0	3	2	2	1	2	3	1	3	2	3	3	0
51	L8PS1822	≥25			5	1	1	0	0	3	1	1	1	1	1	1	1	3	1	1
14	L8PS1823	<25		3	5		3	0	2	3	4	4	2	1	2	1	2	4	4	4	0
9	L8PS1824	≥25	2	2	5	1	2	1	1	3	1	1	1	1	1	1	1	1	1	1
25	L8PS1825	<25		2	5	1	1	1	1	3	1	1	1	3	3	3	3	2	1	2
14	L8PS1826	≥25	1	2	5	0				3	2	4	1	2	1	2	2	2	2	1	0
13	L8PS1827	≥25	2	2	5	0				3	1	2	1	1	1	1	1	1	2	1	0
19	L8PS1829	≥25	2	2	4	0				3	1	1	1	1	1	1	1	1	1	1	0
18	L8PS1832	≥25	1	2	5	1	1	0	0	3	3	2	2	2	2	2	3		3	3	0
6	L8PS1833	≥25	2	2	5	1	1	0	2	2	3	3	3	2	2	3	2	2	2	2	0
17	L8PS1834	≥25	2	2	4	1	0	1	1	1	2	2	2	3	2	2	1	2	2	1
15	L8PS1836	≥25	2	3	5	0				3	1	3	1	1	1	1	1	1	1	1
7	L8PS1837	≥25	3	3	5	1	3	1	3	1	1	1	1	1	1	1	1	1	1	1
16	L8PS1842	<25		0	5		2	0	0	3	2	4	2	2	1	1	2	3	2	2
34	L8PS1846	≥25		2	5	0				3	3	3	3	2	3	3	1	3	2	1	0
25	L8PS1847	≥25		2	5	1	4	0	0	3	3	2	1	2	2	1	2	3	3	1	0
35	L8PS1848	≥25	1	1	5	1	3	0	0	3	3	3	1	3	1	1	3	3	3	1	0
23	L8PS1849	≥25	1	2	5	0				1	2	4	2	1	1	1	1	3	2	2
78	L8PS1850	≥25	2	2	5	1	3	0	0	3	1	3	1	2	1	1	2	2	1	1	0
82	L8PS1851	≥25	1	2	5	0				3	4	2	1	2	3	1	3	3	3	3	0
83	L8PS1852	<25	1	2	5	1	3	1	2	2	3	3	1	1	3	1	3	3	2	1	0
59	L8PS1853	≥25		2	1	1		0	0	3	3	3	1	1	1	1	1	1	1	2
54	L8PS1854	≥25	2	2	5	1	1	0	0	3	3	4	1	2	3	1	1	2	3	1
67	L8PS1855	≥25		0	5	1	3	1	0	3	1	2	1	1	1	1	3	1	2	1	0
68	L8PS1860	≥25	2	0	5	0				3	1	2	1	3	1	1	4	2	2	2
19	L8PS1861	≥25	3	2	3	0				3	1	2	1	1	1	1	2	1	1	1
36	L8PS1862	≥25	2	2	5	1	4	2	3	3	3	3	3	3	1	1	1	1	3	3	0
26	L8PS1863	≥25	1	3	5	1	2	2	2	2	1	1	1	1	1	1	1	1	1	1
57	L8PS1864	≥25	1	2	1	1	2	1	0	3	1	1	1	1	1	1	1	1	1	1
28	L8PS1865	≥25	1	1	2	1	1	0	1	3	1	1	1	1	2	1	4	2	4	2
13	L8PS1871	≥25	1	3	2	1	1	1	0	3	2	1	1	1	1	1	1	1	3	1
16	L8PS1872	≥25		2	5	1	3	1	0	3	2	2	1	1	1	1	1	1	1	1	0
21	L8PS1874	<25	2	2	3	1	3	0	0	3	1	1	1	1	1	1	1	1	1	1	0
15	L8PS1875	<25	2	2	1	0				2	3	3	1	1	1	1	3	3	3	2
27	L8PS1881	≥25	1	3	5	0				3	1	1	1	1	1	1	1	1	1	1	0
17	L8PS1885	<25		2	1		3	0	2	3	2	2	1	3	2	1	3	2	1	3
8	L8PS1886	<25	2	1		1	4	2	3	3	3	2	1	3	2	1	3	3	1	3
18	L8PS1887	≥25	1	2	5		2	1	0	3	3	2	1	2	3	1	2	2	2	2	0
15	L8PS1888	≥25	1	3	4		4	1	0	2	2	2	1	2	3	1	2	3	2	2	0
12	L8PS1889	≥25	1	2	5		3	0	1	3	2	3	1	2	3	1	2	3	3	3	0
12	L8PS1894	≥25	1	2	5	0				3	2	2	1	2	2	1	2	3	1	1	0
10	L8PS1895	≥25		2	5	1	1	0	1	3	3	3	1	3	2	3	4	4	4	4
5	L8PS1896	≥25		2	3	1	1	0	1	3	3	3	2	2	3	1	3	3	3	3
16	L8PS1897	≥25	2	2	4	0				3	2	3	1	2	1	1	1	1	4	1
68	L8PS1900	<25	2	0	5	1	4	3	2	1	1	4	3	3	3	2	2	1	2	2	0
47	L8PS1901	≥25	2	2	5	1	2	1	1	2	2	3	3	1	3	2	3	3	1	3
10	L8PS1902	≥25		2	5	0				3	1	1	1	1	1	1	1	1	1	1
28	L8PS1903	≥25	2	2		1	1	0	0	3	3	2	1	4	2	1	2	3	1	3
13	L8PS1904	<25		2	5	1	0	0	0	3	1	1	1	1	1	1	1	1	1	1	0
38	L8PS1905	≥25	1	2	5	1	1	2	3	3	1	1	1	1	1	1	1	2	2	3
33	L8PS1906	<25	2	0	5	1	2	2	0	3	1	1	1	1	1	1	1	1	1	2
50	L8PS1907	≥25		2	5	1	2	0	0	1	4	3	3	4	1	1	3	3	3	3
69	L8PS1908	<25	2	2	3	1	2	0	0	3	3	4	3	1	2	1	4	2	2	2	0
17	L8PS1909	≥25		0	5	1	4	0	1	3	2	4	1	3	3	1	3	3	3	2
71	L8PS1910	≥25	2	2	3	0				3	1	1	1	1	1	1	1	1	1	1	0
44	L8PS1912	≥25	1	1	5	1	1	1	0	3	2	2	3	3	2	2	1	2	2	2	0
11	L8PS1913	≥25	2	2	5	0				3	1	1	1	1	1	1	1	1	1	1	0
23	L8PS1914	<25	1	2	4	1	1	0	0	3	1	1	1	1	1	1	1	1	1	1
14	L8PS1915	≥25	2	2	5	1	1	0	0	3	1	2	1	1	1	1	1	1	1	1
2	L8PS1917	≥25	1	2	4	1	1	1	1	3	2	2	1	3	1	2	2	2	3	2
43	L8PS1918	<25	1	0	5	1	1	1	1	3	3	2	3	3	3	3	3	3	3	1
16	L8PS1919	≥25	2	2	5	1	1	0	1	3	2	2	2	3	3	3	2	2	3	1	0
46	L8PS1920	≥25	3	2	5	0				3	1	1	1	1	1	1	1	3	3	1	0
15	L8PS1921	<25	1	2	5	1	3	1	0	3	2	2	2	1	1	1	1	2	1	1	0
22	L8PS1922	≥25	2	2	5	1	1	0	0	3	1	1	1	1	1	1	1	1	1	1
70	L8PS1923	<25	1	0	5	1	3	0	0	2	2	4	3	1	1	1	1	2	1	2
12	L8PS1925	≥25		2	5	1	0	0	1	2	1	3	3	3	2	1	1	2	2	2	0
24	L8PS1927	≥25		2	5	0				3	1	1	1	1	1	1	1	1	1	1
2	L8PS1928	≥25	2	2	5	1	4	0	0	3	1	3	1	1	1	1	1	1	1	1
33	L8PS1929	≥25	2	1	5	1	4	0	2	3	1	1	1	1	1	1	1	1	1	1
9	L8PS1930	≥25	2	2	5	0				3	3	3	1	3	1	1	3	3	2	2	0
37	L8PS1935	≥25		2	5	1	1	1	1	3	1	1	1	1	1	1	1	1	1	1	0
49	L8PS1936	<25	2	2	5	0				2	1	3	1	1	1	1	1	1	3	1
31	L8PS1937	≥25	1	3	5	0				3	4	1	1	1	1	1	3	4	4	1	0
2	L8PS1938	≥25	1	2	5	1	2	1	0	3	2	2	2	3	2	3	3	2	2	2
11	L8PS1940	≥25	2	2	4	1	4	0	0	3	4	4	3	3	3	3	3	3	3	3
39	L8PS1941	<25		0	5	1	3	0	0	3	1	5	1	4	1	1	4	4	4	5
48	L8PS1943	≥25		2	5	1	1	0	1	3	2	3	1	3	3	3	2	2	3	1	0
3	L8PS1944	≥25	2	2	5	0				3	1	1	1	1	1	1	1	1	1	1
1	L8PS1945	≥25	1	2	5	1	4	3	4	2	3	3	3	3	4	3	3	3	3	3	0
67	L8PS1947	≥25	1	2	5	1	1	0	0	3	4	4	3	3	3	2	3	3	3	1	0
30	L8PS1950	≥25	2	2	5	1	2	3	2	3	3	4	3	1	3	3	3	3	3	3	0
4	L8PS1951	≥25	3	2	5	0				3	1	1	1	1	1	1	1	1	1	1	0
45	L8PS1953	≥25	2	2	5	1	3	3	3	3	1	3	3	1	4		1	1	1	1
32	L8PS1954	≥25		0	5	1	4	0	0	3	3	3	1	3	3	1	3	2	3	3
20	L8PS1955	≥25	2	2	4	1	1	1	1	3	1	1	1	1	1	1	1	1	1	1	0
29	L8PS1926	≥25		0	5	1	2	0	0	3	3	2	1	3	3	1	2	3	3	3
47	L3PS1399	≥25		2	5	1	1	0	1	3	1	1	1	1	1	1	1	1	1	1
26	L5PS1586	<25	1	2	5	0				1	2	4	1	1	4	3	2	1	3	3	0
73	L7PS1772	≥25		0	5	0				3	3	2	1	1	1	1	1	1	2	3	0
78	SOPS6148	<25	2	3	5	0				3	3	3	1	3	2	1	3	2	1	1
105	SOPS6100	≥25	1	3	5	0				3	2	3	1	1	1	1	2	2	1	2
99	SOPS6101	<25		3	5	1	3	3	3	3	2	2	1	2	1	1	3	1	1	1	0
83	SOPS6102	≥25	3	2	5	0				3	2	4	1	1	1	1	1	1	1	1
86	SOPS6103	<25		3	4	0				3	1	1	2	1	1	1	1	1	1	1
75	SOPS6104	<25	2	3	5	0				3	1	1	1	1	1	1	1	1	1	1	0
70	SOPS6105	<25	2	3	5	0				3	1	2	1	2	1	3	1	1	1	2	0
93	SOPS6106	≥25	2	2	5	0				3	1	1	1	1	1	1	1	1	1	1	0
89	SOPS6107	<25	2	3	5	1	3	2	3	3	1	2	1	1	1	1	1	1	1	1	0
97	SOPS6108	≥25	1	2	5	0				3	1	3	1	1	1	1	2	2	1	2
101	SOPS6110	<25	2	3	5	0				3	2	1	1	1	1	1	1	1	1	1	0
110	SOPS6113	≥25	2	2	3	1	2	0	1	3	2	2	1	2	1	1	2	2	2	2	0
102	SOPS6114	<25	2	3	5	0				3	2	1	1	1	1	1	1	1	1	1	0
100	SOPS6115	≥25		3	3	1	1	1	1	3	2	2	1	2	2	1	2	2	2	2
87	SOPS6116	≥25	2	3	5	1	1	1	1	3	2	2	1	2	2	1	2	2	1	2
107	SOPS6117	≥25	1	3	3	0				3	2	2	1	2	2	1	2	2	2	2
72	SOPS6118	<25	2	0	5		1	0	1	3	2	2	1	2	2	1	2	2	2	2	0
74	SOPS6119	<25	2	3	5	0				3	2	2	1	2	2	1	2	2	2	2
74	SOPS6120	<25	3	2	5	1	1	0	1	3	2	2	2	2	3	1	1	2	2	2	0
69	SOPS6121	≥25	1	2	4	1				3	2	2	1	2	2	1	2	2	2	2	0
71	SOPS6122	<25	2	2	5	1	1	0	1	3	2	2	1	2	2	1	2	2	1	1
103	SOPS6123	<25	1	3	5	1	2	3	1	3	4	3	1	3	1	1	3	3	3	4
84	SOPS6124	<25	2	3	5	0				3	1	1	1	1	1	1	1	1	1	1
98	SOPS6125	<25	2	3	5	0				3	4	3	1	1	1	1	2	3	1	1
109	SOPS6126	<25	1	2	5	0				2	1	1	1	1	1	1	1	1	1	1
72	SOPS6127	<25	2	2	5	1	2	3	1	2	3	5	5	5	3	3	3	5	3	3
75	SOPS6128	≥25	2	2	5	1	2	2	2	3	4	4	1	1	4	2	3	1	2	3	0
91	SOPS6129	<25	2	2	5	1	2		2	3	2	4	1	1	2	1	1	1	1	1
95	SOPS6130	<25	2	2	3	1	3	3	1	3	4	4	1	1	1	1	1	1	1	1
96	SOPS6131	≥25	1	2	5	1	1	1	1	3	2	2	1	2	2	1	2	2	2	2
99	SOPS6132	<25	2	3	5	0				3	2	1	1	2	2	1	2	2	2	1
98	SOPS6134	<25	2	2	5	0				3	3	3	1	1	3	1	1	3	3	3	0
101	SOPS6135	<25	1	3	5	0				3	3	1	1	1	3	2	3	1	3	1	0
106	SOPS6136	<25	2	3		0				3	1	1	1	1	1		1	1	1	1	0
111	SOPS6137	≥25	1	3	5	0				3	1	1	1	1	1	1	1	1	1	3
108	SOPS6138	<25	2	3	5	0				3	1	1	1	1	3	1	2	1	3	3	0
85	SOPS6139	<25	2	3	5	0				3	1	1	1	1	1	1	1	3	1	1
76	SOPS6140	<25	2	3	5	1	1	0	0	3	1	1	1	1	1	1	1	1	1	1	0
73	SOPS6141	≥25	1	3	5	0				3	1	1	1	1	1	1	1	1	1	1
68	SOPS6142	<25		3	5	0				3	3	1	1	3	3	1	3	3	3	3
88	SOPS6143	<25	2	2	5	0				3	3	4	1	2	2	1	3	3	3	1	0
90	SOPS6144	<25	2	2	5	0				3	3	3	1	3	1	1	1	1	3	1
94	SOPS6145	<25	1	2	5	1	3	1	1	3	1	1	1	1	1	1	1	1	1	1
80	SOPS6146	<25	2	3	5	0				3	3	3	2	3	2	1	3	2	2	1
81	SOPS6147	<25	1	3	5	0				3	3	3	3	3	3	3	3	3	1	3	0
82	SOPS6149	≥25	2	2	5	1	4	1	1	3	1	3	2	3	1	1	3	1	2	1
79	SOPS6150	<25	1	3	5	0				3	1	1	1	1	1	1	1	1	1	1
77	SOPS6151	<25	2	3	5	0				3	3	3	3	3	3	3	3	3	3	4
76	SOPS6152	<25	2	3	5	0				3	3	3	1	3	3	1	3	2	1	2	0
77	SOPS6153	<25	2	3	5	0				3	3	3	1	3	2	1	3	2	1	1
78	SOPS6154	<25	2	3	5	1	3	2	3	2	3	3	2	3	3	2	3	3	2	3
79	SOPS6155	<25	2	3	5	0				3	3	3	1	3	2	1	3	1	1	1	0
84	SOPS6156	≥25	1	2	5	1	4	1	4	3	1	3	1	3	1	1	3	1	2	2
73	SOPS6157	<25	2	3	5	1	4	3	4	3	1	3	1	1	1	1	1	1	3	1
97	SOPS6158	≥25	2	2	5	0				3	1	1	1	1	1	1	1	3	3	3
100	SOPS6160	≥25	2	2	5	1	2	2	1	3	4	4	3	3	3	3	3	3	4	4
102	SOPS6161	≥25	2	2	5	1	4	1	1	3	1	1	1	1	1	1	1	3	1	1	0
104	SOPS6163	≥25	2	3	5	1	4	0	1	3	1	1	1	1	1	1	1	1	1	1	0
103	SOPS6164	≥25		2	5	0				3	1	1	1	1	1	1	1	1	1	1
92	SOPS6165	<25	3	2	5	1	1	1	1	3	2	1	1	2	2	1	2	1	1	1
71	TDPS3110	≥25	2	2	5	0				3	1	1	1	1	1	1	1	1	1	1
67	TPSP31	≥25	1	3	5	0				3	1	1	1	1	4	1	1	1	2	1	0
70	TSPS3100	≥25	2	2	5	1	4	1	1	3	3	3	1	2	1	1	3	1	1	1
80	TSPS3101	≥25	3	2	4	0				3	1	2	1	1	1	1	1	1	1	1
78	TSPS3102	≥25	2	2	5	0				3	1	1	1	1	1	1	1	1	1	1	0
82	TSPS3104	≥25	2	2	4	1	3	2	2	3	2	2	1	3	3	2	3	2	3	2
71	TSPS3105	<25	2	2	4	0				3	4	1	1	3	1	1	3	4	3	2
74	TSPS3106	≥25	2	2	4	1	3	2	4	3	2	3	1	4	1	1	4	3	4	4	0
75	TSPS3107	≥25	1	2	4	0				3	4	4	2	4	2	2	4	3	4	4
77	TSPS3108	<25	2	2	5	1	3	1	1	3	1	2	1	2	3	1	1	3	1	1	0
70	TSPS3109	≥25	1	2	5	0				3	1	1	1	1	1	1	1	1	1	1	0
80	TSPS3110	≥25	2	2	3	1	4	2	3	3	3	3	1	3	2	1	3	2	1	3
73	TSPS3112	<25	2	2	4	1	4	2	4	3	3	4	4	2	3	3	3	3	4	3
76	TSPS3113	<25	3	2		1	3	0	0	3	3	2	1	2	2	1	2	3	2	3
79	TSPS3114	≥25		0	4	1	3	0	0	3	3	5	1	3	3	1	4	4	4	4	0
84	TSPS3115	<25	2	2	5	0				3	1	1	1	1	1	1	1	1	1	1	0
72	TSPS3116	<25	2	2	5	1	3	1	2	3	2	4	1	4	1	1	4	1	3	3
83	TSPS3118	≥25	2	2		1	3	0	1	3	2	2	1	2	2	1	2	3	1	2
73	TSPS3119	≥25		2	5	0				3	4	3	3	3	2	2	3	2	2	3	0
76	TSPS3120	≥25	1	2	5	1	3	0	0	3	3	2	1	3	3	1	3	2	1	1
78	TSPS3121	<25	2	1		1	3	1	1	3	2	2	1	3	2	1	3	4	1	3	0
85	TSPS3122	<25	2	2	5	0				3	1	1	1	1	1	1	1	1	1	1
72	TSPS3123	≥25		2		1	2	0	0	3	2	2	1	2	2	1	2	3	1	2
74	TSPS3124	<25	2	2	3	1	3	2	1	2	3	3	1	3	2	1	3	2	1	2	0
66	TSPS3125	<25	3	2	4	0				3	1	3	1	3	4	1	4	3	2	3	0
63	TSPS3126	<25	2	2	5	1	3	3	1	2	1	1	1	1	1	1	1	1	1	1
76	TSPS3127	<25	1	0	5	1	3	2	1	3	2	5	3	3	3	3	3	4	3	3
78	TSPS3128	<25	2	1		1	3	0	0	3	3	2	1	3	2	1	2	3	1	3	0
75	TSPS3129	<25	2	2	4	0				3	3	4	1	2	1	1	3	3	3	3	0
73	TSPS3130	≥25	1	2		1	3	0	1	3	3	4	1	3	2	1	3	3	1	3	0
82	TSPS3131	≥25	3	2	4	1	4	2	4	3	2	3	1	4	1	1	4	4	1	2
81	TSPS3132	<25	1	2	5	1	3	0	0	3	2	3	1	1	1	1	1	3	2	1
86	TSPS3133	<25	3	2	5	1	3	0	3	3	2	2	1	2		1	1	1	2	1
81	TSPS3134	≥25	2	2	5	1	3	0	1	3	2	2	1	1	2	2	2	2	2	2
83	TSPS3135	<25	2	3		1	3	0	1	3	1	1	1	2	1	1	2	2	1	3
65	TSPS3136	<25	1	2	5	1	4	0	3	3	2	2	1	2	1	1	2	1	1	1
77	TSPS3137	≥25	3	2	5	1	3	0	0	3	2	3	1	4	1	1	1	3	3	4	0
68	TSPS3138	≥25	1	2	1	1	3	1	2	3	2	2	1	1	3	2	2	2	3	2	0
73	TSPS3139	<25	1	2	5	1	3	0	0	3	3	3	1	1	1	1	3	3	1	1
68	TSPS3140	≥25	2	2	5	1	3	0	0	3	3	3	1	3	3	1	3	3	1	1
64	TSPS3141	<25	3	2	5	1	3	1	1	3	2	2	1	3	2	1	2	2	4	4	0
75	TSPS3142	<25	2	2	5	1	3	1	0	3	3	3	1	3	1	1	2	3	1	1
69	TSPS3143	<25	2	2	5	0				3	1	3	1	1	2	1	2	2	2	2
70	TSPS3144	<25	2	2	5	1	1	0	0	2	3	1	1	1	2	1	2	2	1	3
79	TSPS3145	≥25	2	2	5	1	3	3	1	3	2	4	2	2	2	2	2	2	2	3	0
74	TSPS3146	<25	1	2	5	1	3	1	3	3	3	4	3	1	3	3	2	2	2	3	0
79	TSPS3147	≥25	2	2	5	0				3	2	5	2	3	4	1	4	1	3	1	0
69	TSPS3148	≥25		2		0				3	3	2	1	2	2	1	3	2	1	3	0
67	TSPS3149	<25	2	2	5	1	3	1	3	3	1	1	1	1	1	1	1	1	1	1	0
80	TSPS3150	<25	3	2	5	0				3	1	3	1	3	1	1	1	2	1	1	0
71	TSPS3153	<25	2	2	4	0				3	1	1	1	1	1	1	1	1	1	1	0
71	TSPS3154	<25	1	2	1	1	3	1	0	3	3		3	2	2	1	2	3	2	3
71	TSPS3155	≥25	2	2	5	1	4	1	3	3	1	3	1	1	1	1	1	1	1	1
83	TSPS3	<25	2	2		1	3	1	1	1	3	2	1	2	2	1	3	3	1	3	0
76	TSPS3157	≥25	2	2		1	3	1	0	3	2	1	1	1	1	1	1	1	1	2	0
82	TSPS3158	<25	2	2		1	3	1	1	3	3	2	1	2	2	1	2	1	1	2
75	TSPS3159	<25	1	2	1	1	1	0	0	3	3	3	1	3	2	1	2	3	1	3
81	TSPS3160	≥25	2	2	5	1	4	1	3	3	4	4	4	4	3	3	4	4	4	4
74	TSPS3161	≥25	2	1	3	1	3	0	0	3	3	3	1	3	2	1	3	3	1	2	0
75	TSPS3162	≥25	2	2		1		0	0	3	3	2	1	3	2	1	2	2	1	2	0
69	TSPS3163	≥25	1	2	3	1	3	1	3	3	2	2	1	2	2	1	3	3	1	3	0
77	TSPS3164	<25	2	2	5	1	4	2	3	2	2	4	3	2	2	1	2	2	4	3	1
72	TSPS3165	<25	2	2	5	0				3	1	1	1	1	1	1	1	1	1	1	0
