# Supplementary material for: Prevalence and factors associated with psychological distress among key populations in Togo, 2017
Source: PLoS One. 2020 Apr 16;15(4):e0231726. doi: 10.1371/journal.pone.0231726 (PMC7162496; doi:10.1371/journal.pone.0231726)
Supplement: S3 Data — (XLSX) [file pone.0231726.s003.xlsx]

## Sheet: Feuil1
numrec	ident	age	sitmatri	niveau	religion	freqalco	veralco	freqsixal	fumactu	epuise	nerveu	nergran	desesp	agite	agitegran	deprim	effort	triste	bon	vih
25	L1HSH001	≥25	2	3	2	2	1	0	0	3	3	1	2	1	1	2	2	1	1	0
89	ANHSH600	≥25	2	3	2	3	2	2	0	1	2	1	2	1	1	1	1	2	1	0
90	ANHSH601	<25	2	2	2	0	0	0	0	3	2	2	1	1	1	1	1	1	1	1
87	ANHSH602	<25	2	2	2	2	1	0	0	1	2	1	1	4	3	1	1	3	1
52	ANHSH603	<25	2	2	2	3	3	2	2	1	2	1	1	2	1	1	2	1	1	0
64	ANHSH604	≥25	2	2	2	2	1	0	2	2	2	1	2	2	1	1	3	3	1	1
86	ANHSH606	≥25	2	2	2	1	1	0	2	1	1	1	1	1	1	1	1	1	1
86	ANHSH608	≥25	5	2	2	3	2	1	0	3	3	2	3	3	2	3	2	3	1	0
67	ANHSH609	≥25	5	1	2	3	1	0	0	1	1	1	1	1	1	1	1	1	1	0
88	ANHSH610	<25	5	2	2	3	1	1	2	3	3	1	1	1	1	3	3	2	3
65	ANHSH611	≥25	2	1	1	3	4	1	0	1	2	1	1	1	1	1	3	1	1
90	ANHSH612	≥25	2	3	2	0	0	0	0	1	1	1	1	1	1	1	1	1	2
65	ANHSH615	<25	2	2	2	0	0	0	1	1	1	1	1	1	1	1	1	1	1	0
92	ANHSH613	<25	2	3	2	2	4	2	2	5	3	1	2	3	1	1	3	3	3	0
66	ANHSH616	<25	2	1	0	3	4	2	2	1	1	1	1	1	1	1	1	1	1
66	ANHSH617	<25	2	2	2	0	0	0	0	1	1	1	1	1	1	1	1	1	1
93	ANHSH619	<25	2	2	2	0	0	0	1	1	1	1	1	1	1	1	1	1	1	0
91	ANHSH620	≥25	2	2	2	1	1	0	0	1	3	1	3	2	1	1	2	1	3
86	ANHSH622	≥25	2	2	2	3	3	2	0	2	3	1	1	1	1	1	1	1	1	0
36	ATHSH754	<25	2	2	0	2	3	2	0	3	4	1	1	1	1	3	1	3	1	0
38	ATHSH756	<25	5	2	2	0	0	0	0	1	1	1	1	1	1	1	1	1	1
35	ATHSH752	<25	2	2	2	0	0	0	0	2	1	1	1	2	2	3	5	3	3	0
23	ATHSH753	<25	2	3	2	1	1	1	2	4	4	1	4	3	1	3	3	1	1	0
37	ATHSH755	<25	2	2	2	2	1	0	0	1	2	1	3	1	1	3	5	1	1	0
32	ATHSH757	≥25	2	3	2	3	2	1	0	2	2	2	1	4	1	1	1	1	1
20	ATHSH758	<25	2	2	0	3	4	3	1	2	3	1	5	2	1	2	5	1	5	0
19	ATHSH760	<25	2	2	2	4	4	4	2	2	2	2	2	1	1	2	2	2	2
14	ATHSH763	<25	2	2	2	3	2	2	0	2	3	3	3	2	3	3	2	3	3	0
34	ATHSH765	<25	2	2	2	3	3	3	0	2	1	1	1	1	1	1	1	1	1
28	ATHSH766	<25	2	2	2	0	0	0	0	1	3	1	1	1	1	1	3	3	2	0
16	ATHSH767	<25	2	2	2	3	1	0	2	2	3	1	1	3	1	1	1	1	1	0
17	ATHSH768	<25	2	2	4	2	2	2	0	2	1	1	1	2	1	1	3	1	1	0
27	ATHSH769	<25	2	2	2	0	0	0	0	1	1	1	1	1	1	1	1	1	1
18	ATHSH770	≥25	2	3	2	1	2	1	0	3	1	1	1	1	1	3	3	2	1	0
22	ATHSH771	<25	2	1	4	4	3	4	2	4	4	2	2	3	2	2	3	4	3	0
24	ATHSH772	<25	2	2	2	3	1	0	2	3	3	1	2	2	1	2	4	1	2
15	ATHSH773	<25	2	2	2	4	3	1	0	1	1	1	1	1	1	1	1	1	1
29	ATHSH774	≥25	2	2	0	3	3	2	0	3	2	1	2	2	2	3	3	2	2	1
21	ATHSH775	<25	1	2	2	0	0	0	0	2	2	1	3	3	1	1	3	1	2	1
31	ATHSH776	≥25	2	3	2	0	0	0	0	3	3	3	4	1	1	4	3	3	3	0
26	ATHSH778	≥25	2	2	2	0	0	0	0	3	1	1	1	1	1	1	1	3	2	1
30	ATHSH780	<25	2	2	3	0	0	0	0	1	1	1	1	1	1	1	3	1	1	1
25	ATHSH781	<25	2	2	4	2	2	1	2	3	3	2	1	1	1	1	1	1	2	1
33	ATHSH786	<25	2	2	0	0	0	0	0	1	1	1	1	1	1	1	1	1	1	0
91	DAHSH900	<25	2	2	2	3	1	0	0	1	2	1	1	1	1	1	1	1	1	0
69	DAHSH901	<25	2	2	2	0	0	0	0	1	1	1	1	1	1	1	1	1	1	0
87	DAHSH902	<25	2	2	2	3	2	1	0	1	1	1	1	3	3	1	1	1	1	1
72	DAHSH903	<25	2	2	2	0	0	0	0	2	2	1	2	2	1	1	1	2	1
95	DAHSH904	<25	2	2	2	0	0	0	0	3	1	1	1	1	1	1	1	4	2	0
88	DAHSH905	<25	2	2	3	3	1	0	0	4	4	2	3	3	1	4	1	4	1
98	DAHSH906	<25	2	2	2	0	0	0	0	1	1	1	1	1	1	1	1	1	1
78	DAHSH907	<25	2	2	2	0	0	0	0	1	1	1	1	1	1	1	1	1	1
68	DAHSH908	<25	2	2	2	3	1	1	2	3	1	1	3	3	2	3	3	3	3
94	DAHSH909	<25	2	2	1	2	1	1	0	3	1	1	3	1	1	1	3	1	1
92	DAHSH910	<25	2	2	0	4	1	3	0	1	2	1	3	1	1	2	2	1	1	0
67	DAHSH911	<25	2	2	2	0	0	0	0	2	2	1	2	3	1	3	3	5	2	0
73	DAHSH913	<25	2	2	2	4	1	0	0	3	5	1	2	1	1	2	2	1	2	1
79	DAHSH914	<25	2	2	2	0	0	0	0	1	1	1	1	1	1	1	1	1	1	1
74	DAHSH915	≥25	2	2	2	0	0	0	0	2	2	1	2	2	1	1	1	1	1	1
66	DAHSH916	<25	2	2	2	1	1	1	2	2	3	1	2	2	1	2	2	2	2	0
70	DAHSH917	<25	2	3	0	1	1	1	2	2	2	1	2	2	1	2	2	2	2	1
94	DAHSH918	<25	2	2	2	1	1	1	2	2	2	1	2	2	1	2	2	2	2	0
67	DAHSH912	<25	2	2	3	0	0	0	0	3	1	1	1	1	1	1	1	1	1	1
93	DAHSH919	≥25	2	2	2	0	0	0	0	1	1	1	3	1	1	2	1	1	1	1
71	DAHSH920	≥25	2	3	2	3	1	2	0	3	3	1	3	3	1	3	1	1	1	0
85	DAHSH921	≥25	2	3	3	0	0	0	0	3	3	1	3	1	1	1	3	1	1	0
64	DAHSH922	<25	2	3	3	0	0	0	0	1	2	1	2	2	1	2	1	1	1	1
89	DAHSH923	<25	2	3	3	2	1	2	0	3	3	1	3	3	1	3	1	1	1	0
75	DAHSH924	<25	1	3	2	0	0	0	0	1	3	1	3	2	1	1	1	1	1
95	DAHSH925	<25	2	3	3	0	0	0	0	1	1	1	1	1	1	1	1	1	1	0
76	DAHSH926	<25	2	3	2	0	0	0	0	1	2	1	2	1	1	2	3	1	1	0
96	DAHSH927	<25	2	2	2	2	1	0	0	2	1	1	2	1	1	3	2	2	1	0
77	DAHSH928	<25	2	2	2	0	0	0	0	1	1	1	1	1	1	1	1	1	2	0
66	DAHSH929	≥25	2	2	2	0	0	0	0	2	2	1	2	1	1	2	1	1	1	0
55	DAHSH930	<25	2	2	2	0	0	0	0	1	1	1	1	1	1	1	1	1	1	1
54	DAHSH931	≥25	2	2	3	0	0	0	0	1	1	1	1	2	1	1	1	1	1	0
96	DAHSH933	≥25	2	2	2	4	2	3	0	1	1	1	1	1	1	1	1	1	1	1
97	DAHSH934	<25	2	2	3	0	0	0	0	2	2	1	2	2	1	2	2	2	2	0
53	DAHSH932	≥25	2	2	2	1	1	0	0	1	3	1	1	1	1	2	1	1	1	0
35	KAHSH885	<25	2	3	2	3	2	2	0	2	3	1	3	3	1	3	2	3	1	0
39	KAHSH850	≥25	2	3	2	4	3	3	0	3	1	1	1	3	1	1	1	1	1	0
35	KAHSH851	≥25	2	3	2	4	2	1	0	1	2	1	1	1	1	1	1	1	1
32	KAHSH852	≥25	2	2	3	4	2	3	1	3	1	1	3	3	2	3	1	3	3	1
44	KAHSH853	<25	2	2	2	4	2	1	0	1	1	1	1	1	1	1	1	1	1	0
38	KAHSH854	<25	2	3	2	4	3	4	1	2	3	1	1	1	1	2	4	1	3	1
36	KAHSH855	≥25	2	2	3	4	3	3	0	1	1	1	2	1	1	1	1	1	1	0
31	KAHSH856	<25	2	2	2	0	0	0	0	1	1	1	1	1	1	1	1	1	1	0
41	KAHSH857	≥25	2	3	2	4	1	1	0	1	2	2	1	1	1	2	1	2	1	1
80	KAHSH858	≥25	2	3	2	3	3	4	0	1	1	1	2	1	1	3	3	1	1	1
47	KAHSH860	≥25	2	2	0	4	4	4	0	1	2	1	1	2	1	1	2	1	1	1
23	KAHSH861	≥25	2	3	2	3	2	3	0	1	1	1	2	1	1	2	1	1	1	1
43	KAHSH862	<25	2	3	2	3	2	3	0	3	3	1	3	3	1	3	3	1	1	1
39	KAHSH863	<25	2	3	2	0	0	0	0	2	2	1	1	1	1	1	1	1	1	1
25	KAHSH864	≥25	2	3	2	0	0	0	0	1	1	1	1	1	1	1	1	1	1	0
32	KAHSH865	<25	2	3	2	3	2	3	0	2	1	1	1	2	1	3	1	1	2	0
36	KAHSH866	≥25	2	2	2	3	2	2	0	3	3	1	3	3	3	3	1	1	1	0
33	KAHSH867	<25	2	2	2	3	1	0	0	3	3	1	3	3	1	3	1	1	1	1
29	KAHSH869	≥25	2	3	1	3	2	2	0	3	3	1	3	3	2	3	2	1	1	0
27	KAHSH870	≥25	2	2	2	4	1	1	2	1	1	1	1	1	1	1	1	1	1	1
25	KAHSH871	≥25	2	3	2	3	1	0	0	3	3	3	3	3	1	3	3	3	1
28	KAHSH872	≥25	2	3	2	0	0	0	0	3	3	1	3	3	1	1	3	1	1	0
30	KAHSH873	<25	2	3	2	1	1	1	0	1	1	1	1	1	1	1	1	1	1
38	KAHSH874	≥25	2	3	2	0	0	0	0	1	1	1	1	1	1	1	1	1	1	0
24	KAHSH875	≥25	2	3	2	4	1	1	0	3	1	1	1	1	1	1	3	1	1	1
31	KAHSH876	≥25	2	3	2	3	2	2	0	1	3	1	1	1	1	1	1	1	1	1
41	KAHSH877	<25	2	2	2	3	1	0	0	1	1	1	1	1	1	1	1	1	1	1
27	KAHSH878	≥25	2	2	2	2	2	1	0	3	3	1	3	3	2	3	3	3	3
33	KAHSH879	≥25	2	2	1	4	2	1	0	3	2	1	4	2	1	1	1	1	3	0
37	KAHSH880	≥25	2	3	2	3	1	2	0	2	2	2	2	2	1	3	2	3	1	1
40	KAHSH881	≥25	2	3	2	2	2	2	0	1	3	1	2	1	1	2	3	1	2	1
48	KAHSH882	≥25	2	2	0	2	1	1	0	2	2	1	2	2	1	2	2	1	1	0
34	KAHSH883	<25	2	2	2	2	1	1	0	2	2	1	2	2	1	2	2	1	1
45	KAHSH884	<25	2	3	0	4	1	3	0	2	2	1	3	3	2	1	2	2	1	0
30	KAHSH886	<25	2	2	2	3	1	1	0	2	2	1	2	2	1	2	2	2	1	1
24	KAHSH887	≥25	2	2	2	4	4	4	2	1	1	1	2	1	1	3	1	1	1	1
23	KAHSH888	≥25	2	2	2	4	4	4	0	1	2	1	1	1	1	1	1	1	1	1
46	KAHSH889	≥25	2	3	2	3	2	3	0	1	1	1	1	1	1	1	1	1	1	1
42	KAHSH890	<25	2	2	2	3	4	3	0	1	1	1	1	1	1	1	2	1	1	1
26	KAHSH891	≥25	2	3	2	3	2	3	0	1	1	1	1	1	1	1	1	1	1	1
34	KAHSH892	<25	2	3	2	3	4	3	0	1	2	1	1	3	1	1	1	1	1	0
28	KAHSH893	<25	2	2	2	0	0	0	0	2	1	1	1	1	1	1	1	1	1
28	KAHSH894	≥25	2	3	2	0	0	0	0	1	1	1	1	1	1	1	1	1	1
27	KAHSH895	<25	2	3	2	0	0	0	0	1	1	1	1	1	1	1	1	1	1	0
79	KAHSH896	<25	2	2	2	0	0	0	0	1	1	1	1	1	1	1	1	1	1	0
26	KAHSH897	≥25	2	3	2	0	0	0	0	2	2	1	3	3	1	1	2	3	1	0
10	KPHSH700	≥25	1	3	2	3	2	3	0	1	1	1	2	2	1	2	1	1	2
17	KPHSH701	<25	2	2	2	0	0	0	0	1	1	1	1	1	1	1	1	1	1
12	KPHSH702	<25	2	2	2	3	2	3	2	1	1	1	3	1	1	1	1	1	1	0
18	KPHSH705	<25	2	2	2	3	2	1	0	1	2	2	1	1	1	2	1	1	1
12	KPHSH707	<25	2	2	2	3	1	0	0	1	2	1	1	2	1	2	3	1	1	0
27	KPHSH708	≥25	1	2	2	2	1	0	0	1	3	1	1	1	1	1	1	1	1	0
5	KPHSH709	<25	2	2	2	3	3	3	0	1	2	1	1	1	1	1	1	1	1
9	KPHSH712	<25	2	2	2	3	2	3	2	1	2	1	3	1	1	3	1	1	2	0
7	KPHSH714	≥25	2	2	2	3	2	1	0	1	3	3	1	2	1	3	1	1	1	0
3	KPHSH718	<25	2	2	2	3	1	0	0	1	2	1	1	1	1	1	1	1	1
28	KPHSH721	≥25	2	3	2	2	2	2	0	4	3	2	2	3	2	2	3	2	3
7	KPHSH723	<25	2	2	2	3	2	1	0	2	3	1	3	2	1	2	3	1	1
6	KPHSH724	<25	2	3	2	2	1	2	2	1	2	1	1	1	1	1	1	1	1
23	KPHSH725	<25	2	2	2	0	0	0	0	1	1	1	1	1	1	1	1	1	1	0
16	KPHSH726	≥25	2	3	2	0	0	0	0	3	2	1	2	3	1	1	2	2	3
26	KPHSH727	≥25	1	3	2	1	1	0	0	3	3	3	3	4	2	3	3	1	1	1
4	KPHSH728	<25	2	2	2	3	1	3	2	4	1	1	3	3	1	1	1	1	1	0
11	KPHSH729	<25	2	2	2	0	0	0	0	3	3	1	3	3	1	2	2	1	1	1
13	KPHSH730	≥25	1	1	2	0	0	0	0	3	3	1	3	3	1	3	3	2	1	0
19	KPHSH731	≥25	1	2	2	2	1	1	0	1	3	1	1	2	1	2	2	1	1	0
9	KPHSH732	<25	2	2	2	0	0	0	0	1	1	1	1	1	1	1	1	1	1	1
20	KPHSH733	≥25	1	1	2	4	2	4	1	3	3	1	1	1	1	1	3	3	3	0
22	KPHSH734	≥25	2	2	2	3	1	1	2	1	3	1	3	3	1	1	1	1	1	0
15	KPHSH735	<25	2	3	2	3	1	0	0	1	1	1	1	1	1	1	1	2	1	0
14	KPHSH736	<25	1	2	2	0	0	0	0	1	3	1	3	3	1	1	1	1	3	0
25	KPHSH737	≥25	2	2	2	1	1	1	0	3	3	3	1	1	1	1	1	1	1	1
21	KPHSH738	<25	2	2	2	4	3	3	2	1	3	2	3	3	1	3	1	1	1	1
13	KPHSH739	≥25	2	2	2	2	2	3	0	1	3	1	3	1	1	1	3	1	1	0
4	KPHSH740	<25	2	2	0	2	1	1	0	1	1	1	1	2	1	1	1	1	1	1
2	KPHSH741	<25	2	2	2	1	1	0	0	1	1	1	1	1	1	1	1	1	1	0
11	KPHSH744	<25	2	1	2	1	1	0	0	1	2	2	2	2	2	3	2	1	2	0
6	KPHSH745	<25	2	2	0	2	1	0	2	2	2	1	1	1	1	2	2	1	1	0
8	KPHSH747	≥25	2	2	1	1	1	0	1	1	3	3	3	1	1	1	3	3	1	0
3	KPHSH748	<25	2	2	2	0	0	0	0	2	3	2	1	1	1	3	1	3	1	0
8	KPHSH749	≥25	2	2	2	4	1	1	0	1	2	1	1	1	1	1	1	1	1	1
10	KPHSH742	<25	2	2	2	2	1	2	0	2	1	1	1	1	1	1	1	1	1
2	KPHSH715	<25	2	2	3	3	1	1	2	2	2	1	2	2	1	2	2	2	2
27	L1HSH003	<25	2	2	2	4	1	4	0	2	2	2	1	1	1	2	1	1	1	0
9	L1HSH004	≥25	2	3	2	0	0	0	0	3	4	3	4	1	1	3	3	4	4	0
15	L1HSH005	<25	2	3	2	0	0	0	0	3	2	3	4	1	1	1	2	4	1	0
16	L1HSH006	≥25	2	2	2	2	1	1	2	2	3	2	1	1	1	1	1	2	1
14	L1HSH009	<25	2	2	2	3	1	3	2	1	1	1	1	1	1	1	1	1	1
14	L1HSH010	≥25	2	1	2	0	0	0	0	3	3	1	3	3	1	3	3	3	3	0
15	L1HSH011	≥25	1	3	2	0	0	0	0	2	3	3	3	1	1	3	2	2	3	0
15	L1HSH012	<25	2	2	2	3	2	3	2	1	1	1	1	1	1	1	1	1	1	0
17	L1HSH014	<25	2	2	2	2	1	1	2	3	1	1	1	1	1	1	1	1	1	0
16	L1HSH015	≥25	2	1	2	3	1	3	2	3	4	3	3	1	1	3	3	3	3	0
4	L1HSH016	<25	2	2	2	0	0	0	0	1	1	1	1	1	1	1	1	1	1	0
5	L1HSH018	≥25	4	2	2	4	4	4	0	2	3	3	3	2	3	4	4	3	4	0
5	L1HSH019	<25	2	3	2	0	0	0	0	3	3	3	3	3	3	1	3	3	3	0
3	L1HSH020	≥25	2	3	4	2	2	1	0	3	3	1	2	2	1	1	1	1	1
74	L1HSH021	≥25	2	3	2	0	0	0	0	2	3	1	2	2	1	2	1	1	1
52	L1HSH022	≥25	2	3	2	2	1	1	0	1	1	1	1	1	1	1	1	1	1
75	L1HSH023	<25	2	2	2	1	1	1	0	1	1	1	1	1	1	1	1	1	1	0
76	L1HSH024	≥25	2	2	2	3	1	0	2	1	1	1	1	2	1	1	2	2	2	0
77	L1HSH025	<25	2	2	1	0	0	0	0	1	1	1	1	1	1	1	1	1	1
57	L1HSH026	<25	2	2	3	0	0	0	0	1	1	1	1	1	1	3	3	1	1	0
53	L1HSH027	<25	2	2	2	0	0	0	0	1	3	1	1	1	1	1	3	1	1	1
54	L1HSH028	<25	2	2	3	1	1	1	0	1	2	1	1	1	1	1	1	3	1	1
78	L1HSH029	<25	2	2	2	0	0	0	0	2	3	3	3	3	3	2	1	1	1	1
56	L1HSH030	≥25	1	2	1	2	1	0	2	3	3	3	3	3	1	2	2	3	3	1
66	L1HSH031	≥25	2	3	2	0	0	0	0	1	1	1	1	3	1	1	2	2	1	1
49	L1HSH032	<25	1	2	2	0	0	0	0	1	1	1	1	1	1	1	1	1	1	0
67	L1HSH033	<25	2	2	2	0	0	0	0	2	5	3	1	1	1	3	5	4	1	1
61	L1HSH034	≥25	2	3	3	0	0	0	0	1	1	1	1	1	1	1	1	1	1	1
62	L1HSH035	≥25	2	3	1	0	0	0	0	1	1	1	1	1	1	1	1	1	1	1
63	L1HSH036	≥25	2	2	2	1	1	1	0	2	2	1	1	1	1	1	1	1	1	1
61	L1HSH037	≥25	2	2	2	2	1	3	0	1	3	1	1	1	1	1	1	1	1	1
62	L1HSH038	<25	2	2	3	0	0	0	2	3	2	2	2	3	4	3	3	3	4	1
63	L1HSH039	≥25	2	2	2	2	1	0	0	3	1	1	1	1	1	1	1	1	1	0
28	L1HSH040	≥25	2	1	2	3	1	1	0	3	3	3	3	3	3	3	3	3	3	0
29	L1HSH041	≥25	2	3	2	0	0	0	0	3	3	1	2	1	1	1	1	1	1	0
21	L1HSH042	≥25	2	2	2	0	0	0	0	2	2	1	2	2	1	2	2	1	3	0
22	L1HSH043	≥25	2	2	2	3	2	1	0	1	2	1	2	1	1	2	1	1	1	1
23	L1HSH044	<25	2	2	1	2	1	0	0	3	1	1	1	3	1	1	1	1	1	1
24	L1HSH045	≥25	2	2	1	3	1	3	2	3	3	4	4	3	1	3	1	3	1	1
17	L1HSH046	<25	2	2	2	0	0	0	0	3	3	1	2	2	1	1	1	2	1	1
19	L1HSH047	<25	2	3	2	0	0	0	0	1	3	1	3	1	1	1	1	1	1	0
20	L1HSH048	≥25	2	2	2	2	1	0	0	4	5	1	1	2	1	3	3	3	1	1
27	L1HSH050	≥25	2	2	2	0	0	0	0	2	3	1	1	1	4	1	1	1	1	0
18	L1HSH051	<25	2	2	2	0	0	0	0	1	1	1	1	1	1	1	1	1	1	0
20	L1HSH053	<25	1	2	2	2	1	2	0	1	1	1	3	1	1	1	1	1	1	1
15	L1HSH054	≥25	4	1	2	2	1	0	0	3	3	4	4	3	4	3	3	3	3	0
16	L1HSH055	<25	2	1	2	0	0	0	0	1	2	2	1	1	1	1	1	1	1	1
17	L1HSH056	<25	2	2	2	4	1	1	0	1	2	3	3	1	1	1	1	3	3	0
18	L1HSH057	<25	2	1	2	1	1	0	0	1	1	1	1	1	1	1	1	1	1	0
21	L1HSH058	<25	2	2	2	1	1	2	0	3	3	1	2	2	1	1	1	3	1	1
21	L1HSH059	≥25	2	1	2	0	0	0	0	1	2	1	2	1	1	4	4	4	4	1
22	L1HSH060	≥25	2	2	2	0	0	0	0	3	2	2	2	3	2	2	3	2	3	1
22	L1HSH061	<25	2	2	2	0	0	0	0	1	1	1	1	1	1	1	1	1	1
14	L1HSH062	≥25	2	3	2	4	2	3	2	4	3	3	3	3	1	3	2	3	3	1
15	L1HSH064	≥25	2	2	2	2	3	3	0	1	1	1	1	1	1	1	1	1	1	1
16	L1HSH065	≥25	2	3	2	2	1	1	0	1	3	1	3	1	1	1	1	1	1	1
18	L1HSH067	≥25	2	2	2	0	0	0	0	2	1	1	1	1	1	1	2	1	1	0
32	L1HSH068	≥25	2	1	2	0	0	0	0	1	1	1	1	1	1	1	1	1	1	0
33	L1HSH070	<25	2	2	2	1	2	0	2	1	1	1	1	1	1	1	1	1	1	0
34	L1HSH071	<25	2	2	2	0	0	0	0	1	1	1	1	1	1	1	1	1	1	1
35	L1HSH072	<25	2	1	2	2	1	1	0	1	1	1	1	1	1	1	1	1	1	1
36	L1HSH074	<25	2	3	2	3	2	0	0	3	1	1	1	1	1	1	3	2	1	0
38	L1HSH075	<25	1	2	2	0	0	0	0	2	3	3	2	3	3	2	2	2	2	1
39	L1HSH077	<25	2	1	2	2	1	1	2	3	2	1	1	1	1	2	1	4	2
40	L1HSH078	<25	2	3	2	1	1	0	0	3	3	3	2	1	1	1	1	1	1	0
41	L1HSH079	<25	2	2	2	0	0	0	0	1	2	2	2	2	3	2	2	2	1
42	L1HSH080	<25	2	1	2	3	1	0	0	3	3	2	2	1	1	1	2	1	1
43	L1HSH081	<25	2	3	2	0	0	0	0	1	1	1	1	1	1	3	3	1	1
30	L1HSH084	<25	2	2	2	0	0	0	0	1	1	1	1	1	1	1	1	1	1	0
31	L1HSH085	<25	1	3	2	0	0	0	0	1	1	1	2	2	2	2	3	1	1	0
18	L1HSH086	≥25	2	3	2	0	0	0	0	2	1	1	1	1	1	1	1	1	1
17	L1HSH087	<25	1	2	2	0	0	0	0	1	3	2	3	1	1	2	2	2	1
18	L1HSH088	<25	2	2	2	1	1	1	0	1	2	1	1	2	2	2	2	1	1
19	L1HSH089	≥25	2	3	2	1	4	1	0	2	2	1	2	1	1	2	1	1	1
20	L1HSH090	<25	2	2	2	3	3	1	2	2	1	1	1	1	1	1	2	1	1	0
50	L1HSH091	<25	2	3	2	0	0	0	0	1	2	1	1	1	1	1	1	1	1
52	L1HSH093	<25	2	3	2	1	1	0	0	3	1	1	2	1	1	1	1	3	1	0
53	L1HSH094	<25	1	2	0	0	0	0	0	1	3	1	2	1	1	1	1	1	1	0
54	L1HSH095	<25	2	2	2	1	1	0	0	2	3	3	2	1	1	1	1	1	1	0
55	L1HSH096	≥25	1	2	2	3	1	1	0	3	4	3	3	3	1	3	4	4	1	1
56	L1HSH097	<25	2	2	2	3	1	0	0	2	1	1	1	1	1	1	1	1	1	1
57	L1HSH098	≥25	2	2	2	4	1	0	0	3	3	3	2	3	3	3	2	3	1
58	L1HSH099	<25	2	2	2	0	0	0	0	1	1	1	1	1	1	1	1	1	1	0
59	L1HSH100	<25	2	2	0	1	1	1	2	1	1	1	1	1	1	3	1	3	1	0
42	L1HSH101	<25	2	2	2	0	0	0	0	1	3	3	1	3	2	2	2	2	1
42	L1HSH102	<25	2	2	2	1	1	1	2	1	1	1	1	1	1	1	1	1	1	0
43	L1HSH103	<25	2	2	2	0	0	0	0	1	1	1	1	1	1	1	1	1	1
44	L1HSH104	≥25	2	1	2	2	1	0	0	1	4	4	4	2	2	4	3	4	1
46	L1HSH107	<25	2	2	2	0	0	0	0	2	3	1	2	3	2	2	1	1	1
13	L1HSH	<25	2	2	2	0	0	0	0	4	3	3	2	2	2	3	2	2	1	0
47	L1HSH108	≥25	2	2	2	2	1	1	0	1	1	1	1	3	1	1	1	1	1
48	L1HSH111	<25	2	2	3	0	0	0	0	1	1	1	1	1	1	1	1	1	1	0
49	L1HSH112	<25	2	2	2	2	1	3	2	3	2	2	2	3	2	1	1	3	1	0
50	L1HSH113	<25	1	2	2	0	0	0	0	1	1	1	1	1	1	1	1	1	1	0
21	L1HSH115	<25	2	2	2	3	1	2	2	3	2	3	2	2	4	2	3	3	3	0
22	L1HSH116	<25	2	3	2	2	1	0	0	2	3	2	3	2	1	3	2	2	3	0
23	L1HSH118	<25	2	3	2	0	0	0	0	1	1	1	1	1	1	1	1	1	5	0
24	L1HSH119	<25	2	3	2	0	0	0	0	1	1	1	1	1	1	1	1	1	1
25	L1HSH120	<25	2	3	0	0	0	0	0	2	3	3	1	3	3	3	2	3	3
26	L1HSH121	<25	2	2	2	3	1	3	0	3	3	3	1	2	2	1	1	2	1
19	L1HSH122	<25	2	2	0	0	0	0	0	1	1	1	1	1	1	1	1	1	1	0
20	L1HSH123	<25	2	2	2	2	1	1	0	3	4	2	3	2	1	2	3	1	1
19	L1HSH126	<25	2	2	2	0	0	0	0	1	1	1	1	1	1	1	1	1	1	0
25	L1HSH127	<25	2	2	3	0	0	0	0	3	3	3	3	3	3	3	3	2	1
26	L1HSH128	<25	2	1	2	0	0	0	0	1	1	1	1	1	1	1	1	1	1	0
7	L1HSH130	<25	2	2	2	0	0	0	0	3	3	2	2	2	1	2	2	1	1	0
6	L1HSH131	≥25	2	2	2	0	0	0	0	1	1	1	1	1	1	1	1	1	1
13	L1HSH132	<25	2	2	2	0	0	0	0	1	1	1	1	1	1	1	1	1	1	0
8	L1HSH133	≥25	1	2	2	2	1	0	0	1	1	1	1	1	1	1	1	1	1
7	L1HSH135	<25	2	2	2	0	0	0	0	1	1	1	1	1	1	1	1	1	1	0
7	L1HSH136	≥25	2	2	3	0	0	0	0	1	1	1	1	1	1	1	1	1	1
8	L1HSH137	<25	2	3	2	1	1	0	2	3	2	1	1	1	1	1	1	1	1
10	L1HSH138	≥25	2	2	2	0	0	0	0	1	1	1	1	1	1	1	1	1	1
9	L1HSH139	≥25	2	3	2	2	1	1	0	3	3	2	2	2	1	2	1	1	1
6	L1HSH140	<25	2	3	2	2	1	2	2	2	2	1	2	2	1	2	1	1	1	0
11	L1HSH141	<25	2	2	2	2	1	0	2	3	3	2	3	1	3	3	1	3	3
7	L1HSH142	<25	2	2	2	1	1	1	2	3	3	3	3	3	1	3	2	2	3
2	L1HSH1434	<25	2	2	2	0	0	0	0	1	1	1	1	1	1	1	1	1	1	0
3	L1HSH143	≥25	2	3	1	0	0	0	0	1	1	1	1	1	1	1	1	1	1	0
3	L1HSH144	≥25	2	2	2	0	0	0	0	2	1	1	1	1	1	1	1	1	1	0
3	L1HSH146	≥25	2	2	3	0	0	0	0	3	3	1	2	2	1	2	3	1	1
5	L1HSH147	<25	1	2	0	0	0	0	0	3	3	1	1	1	1	1	3	3	4
6	L1HSH149	≥25	2	3	2	0	0	0	0	1	1	1	1	1	1	1	1	1	1
10	L1HSH151	≥25	2	2	2	1	1	0	0	1	3	1	2	1	1	3	1	3	1	0
9	L1HSH157	<25	2	2	2	0	0	0	0	1	2	1	2	2	1	2	2	1	2
11	L1HSH159	<25	2	2	2	0	0	0	0	1	1	1	1	1	1	1	1	1	1
12	L1HSH160	<25	2	3	2	0	0	0	0	3	1	1	2	1	1	1	3	1	3
10	L1HSH161	<25	2	3	2	0	0	0	0	3	3	1	3	2	1	2	2	1	1
11	L1HSH162	≥25	2	2	2	0	0	0	1	1	2	2	1	1	1	1	3	1	2
12	L1HSH163	<25	2	2	3	0	0	0	0	2	3	1	3	2	1	2	2	1	1
4	L1HSH165	<25	2	3	2	0	0	0	0	4	1	1	3	1	1	1	1	1	1
14	L1HSH166	<25	2	3	2	0	0	0	0	1	1	1	1	1	1	1	1	1	1
4	L1HSH168	<25	2	2	2	0	0	0	0	1	1	1	1	1	1	1	1	1	1
6	L1HSH170	<25	2	1	2	0	0	0	0	1	1	1	1	1	1	1	1	1	1	0
10	L1HSH181	≥25	2	2	2	0	0	0	0	1	1	1	1	1	1	1	1	1	1	0
4	L1HSH182	≥25	2	3	2	2	1	3	0	2	3	1	3	2	1	1	1	1	1
13	L1HSH183	≥25	2	3	2	0	0	0	0	2	3	3	3	3	1	2	3	4	1
12	L1HSH184	≥25	2	2	2	3	1	1	0	1	2	2	1	3	3	1	1	1	2	0
2	L1HSH185	≥25	2	2	2	3	4	2	0	1	2	2	1	1	1	3	3	2	2
10	L1HSH186	<25	2	2	2	0	0	0	2	2	2	2	3	3	3	2	2	2	1	0
2	L1HSH187	≥25	2	3	2	1	1	1	0	3	4	3	2	2	1	3	2	2	1
2	L1HSH188	<25	2	2	2	1	1	1	0	3	3	3	3	1	1	3	2	3	3
2	L1HSH189	<25	2	2	2	3	1	3	0	3	3	3	1	3	2	1	2	1	1	0
9	L1HSH190	<25	2	2	2	0	0	0	2	2	2	2	3	2	3	3	3	3	3	0
13	L1HSH191	<25	2	2	2	0	0	0	0	2	2	1	2	2	1	2	2	1	2
8	L1HSH194	≥25	2	2	2	0	0	0	0	1	1	1	3	3	3	1	1	1	1
12	L1HSH195	≥25	2	3	2	2	1	0	0	1	2	2	2	1	1	2	2	2	2	0
9	L1HSH196	<25	2	2	2	3	2	1	0	1	2	2	1	2	2	1	1	2	1	0
14	L1HSH197	≥25	2	1	3	0	0	0	0	1	2	2	3	3	3	3	3	2	1	0
11	L1HSH199	<25	2	2	2	0	0	0	0	2	2	2	1	2	2	1	2	1	1	0
27	L1HSH200	<25	2	2	3	0	0	0	0	1	1	1	1	1	1	1	1	1	1	0
13	L1HSH202	≥25	2	2	2	1	1	1	0	1	2	2	2	2	1	2	2	2	1	0
12	L1HSH204	<25	2	1	2	0	0	0	0	2	2	3	2	2	3	2	2	2	3
11	L1HSH205	≥25	2	3	2	0	0	0	0	2	2	2	1	1	1	2	2	2	1	0
8	L1HSH206	≥25	2	3	2	2	1	1	0	2	2	2	1	1	1	2	2	2	2
7	L1HSH207	<25	2	3	2	0	0	0	0	1	1	1	1	2	2	2	2	1	1
10	L1HSH208	<25	2	3	2	2	1	1	0	2	2	2	2	2	2	2	2	2	1	0
6	L1HSH211	≥25	2	2	2	0	0	0	0	2	2	3	3	3	3	3	3	3	2	0
26	L1HSH213	<25	2	2	1	0	0	0	0	2	2	2	2	3	2	2	2	1	1
5	L1HSH214	<25	2	2	2	0	0	0	0	2	2	3	2	2	2	2	2	2	2	0
25	L1HSH215	<25	2	2	2	0	0	0	0	2	2	2	3	2	2	3	2	2	2	0
24	L1HSH216	≥25	2	1	2	0	0	0	0	2	2	1	1	1	2	2	1	2	1	0
48	L2HSH353	<25	2	3	2	1	1	0	0	1	2	1	1	3	1	1	1	1	1
1	L2HSH355	<25	2	2	2	0	0	0	0	1	1	1	2	1	1	1	1	1	1
29	L2HSH178	<25	2	3	2	0	0	0	0	1	1	1	1	1	1	1	1	1	1	0
48	L2HSH257	<25	2	3	2	0	0	0	0	1	1	1	1	3	1	1	1	1	1	0
49	L2HSH259	<25	2	2	2	2	2	3	2	2	1	1	1	2	1	1	1	3	1
51	L2HSH260	<25	2	1	1	4	4	4	0	2	4	1	1	3	1	1	1	1	1	0
40	L2HSH261	≥25	2	1	2	0	0	0	0	3	3	3	2	3	2	3	3	3	3
41	L2HSH262	<25	5	3	2	1	2	1	0	1	1	1	1	1	1	1	1	1	1
36	L2HSH263	<25	2	2	2	1	1	0	0	2	3	1	2	1	1	3	3	1	1
37	L2HSH264	<25	2	3	2	0	0	0	0	1	3	1	1	1	1	4	1	1	1	0
42	L2HSH265	≥25	1	2	2	3	1	0	0	2	2	2	2	2	1	2	2	1	1	0
38	L2HSH266	<25	2	2	2	3	1	0	2	1	1	1	1	1	1	1	1	1	1
40	L2HSH268	<25	2	2	2	1	2	1	2	1	1	1	1	1	1	1	1	1	1	1
41	L2HSH269	≥25	2	2	2	2	1	3	0	2	3	1	2	2	1	2	2	1	1	0
42	L2HSH270	≥25	2	3	2	1	1	0	2	3	3	1	3	1	1	3	2	1	1	1
44	L2HSH272	<25	5	2	2	0	0	0	0	2	2	2	2	2	2	1	1	2	2	0
30	L2HSH273	≥25	2	2	2	1	3	2	0	4	3	2	1	2	1	1	2	2	1	0
6	L2HSH274	<25	2	3	2	0	0	0	0	1	1	1	1	1	1	1	1	1	1	0
5	L2HSH275	<25	2	3	2	2	1	1	2	1	2	1	3	2	1	3	1	1	1	0
31	L2HSH276	<25	2	3	2	1	1	1	0	3	1	1	3	1	1	1	1	1	1	1
41	L2HSH277	<25	1	3	2	0	0	0	0	1	3	1	3	3	1	3	3	3	1	0
32	L2HSH2810	<25	2	2	2	0	0	0	0	1	2	1	1	2	1	1	1	1	3	0
33	L2HSH282	<25	2	3	2	1	1	0	0	3	3	1	3	1	1	3	1	1	1	0
34	L2HSH283	<25	2	3	2	1	1	1	2	1	1	1	2	1	1	2	2	1	1	1
35	L2HSH284	≥25	2	2	2	1	0	0	0	1	1	1	1	1	1	1	1	1	1	0
29	L2HSH285	<25	2	3	2	1	4	3	2	2	3	4	2	3	1	4	1	4	1	0
37	L2HSH286	<25	2	2	2	0	0	0	0	1	1	1	1	1	1	1	1	1	1	1
21	L2HSH287	<25	2	3	2	0	0	0	0	1	3	3	3	3	2	1	2	2	1	0
77	L2HSH288	<25	2	2	2	1	1	1	0	1	2	1	1	2	1	1	1	1	1	0
23	L2HSH290	<25	2	3	2	1	1	0	0	2	3	2	3	3	1	3	1	2	1	1
31	L2HSH291	≥25	2	2	2	0	0	0	0	1	2	4	2	3	4	2	2	4	3	0
19	L2HSH293	<25	2	2	2	1	2	1	0	4	3	3	3	1	1	1	3	2	1	0
20	L2HSH294	<25	2	1	1	2	3	1	0	1	1	1	1	1	1	1	1	1	1	1
21	L2HSH295	≥25	2	2	3	0	0	0	0	3	2	1	1	1	1	1	1	1	3	0
22	L2HSH297	≥25	2	2	2	0	0	0	0	1	1	1	1	1	1	1	1	2	1	0
23	L2HSH298	<25	2	3	2	0	0	0	0	1	3	3	2	3	2	4	2	3	1	1
24	L2HSH299	<25	2	2	3	1	1	0	2	3	3	1	3	2	4	2	3	3	2	1
3	L2HSH300	<25	2	3	2	2	1	0	0	1	1	1	1	1	1	1	1	1	1	0
4	L2HSH301	≥25	2	2	2	0	0	0	0	1	1	1	1	1	1	1	1	1	1	1
9	L2HSH302	≥25	1	3	2	2	1	1	0	2	2	1	3	1	1	2	1	3	3	0
8	L2HSH303	≥25	2	2	2	0	0	0	0	2	1	1	1	2	1	1	1	1	1	1
7	L2HSH304	≥25	2	3	2	2	1	0	0	1	1	1	3	1	1	2	1	1	1	0
13	L2HSH305	≥25	2	2	2	0	0	0	1	2	2	1	1	1	1	1	1	1	1	0
15	L2HSH306	<25	2	3	2	0	0	0	0	1	3	1	3	1	1	3	1	4	1	1
16	L2HSH308	<25	2	2	2	1	1	0	0	2	2	2	2	1	1	2	1	2	1	1
17	L2HSH309	<25	2	3	4	0	0	0	0	1	1	1	1	1	1	1	1	1	1	0
18	L2HSH310	<25	2	2	3	1	1	0	0	2	2	1	1	3	1	2	1	2	4	0
19	L2HSH311	<25	2	2	3	0	0	0	1	1	1	1	1	1	1	1	1	1	1	0
20	L2HSH312	<25	2	3	3	0	0	0	1	2	3	2	2	5	2	1	4	2	1	0
69	L2HSH316	<25	2	1	2	2	1	0	0	3	3	2	2	2	3	3	3	2	3	1
70	L2HSH317	≥25	2	2	2	0	0	0	0	1	1	1	1	1	1	1	1	1	1	0
71	L2HSH318	<25	1	2	2	1	1	1	0	3	3	3	3	4	2	3	1	2	1	0
72	L2HSH319	<25	2	2	2	0	0	0	0	1	1	1	1	1	1	1	1	1	1	0
73	L2HSH320	<25	2	1	2	0	0	0	0	1	1	1	1	1	1	1	1	1	1	0
74	L2HSH321	<25	2	2	2	0	0	0	0	1	1	1	1	1	1	1	1	1	1	1
75	L2HSH322	<25	2	2	0	0	0	0	0	2	2	2	2	2	2	2	2	3	2	1
106	L2HSH323	<25	2	2	2	0	0	0	0	1	1	1	1	1	1	1	1	1	1	1
46	L2HSH324	<25	2	3	2	2	1	0	0	1	2	1	3	2	1	1	2	1	1	0
45	L2HSH325	<25	2	2	2	0	0	0	0	1	1	1	1	1	1	1	1	1	1	0
109	L2HSH327	<25	2	2	3	1	1	1	0	2	1	1	1	1	1	1	1	1	1
82	L2HSH328	<25	2	3	2	0	0	0	0	1	1	1	1	1	1	1	1	1	1	0
87	L2HSH329	<25	2	2	2	2	1	2	2	2	2	1	1	1	1	1	2	2	1	0
108	L2HSH330	<25	2	2	2	0	0	0	0	1	1	1	1	1	1	1	1	1	1	0
105	L2HSH331	<25	2	3	2	0	0	0	0	1	2	1	2	1	1	2	1	1	1
86	L2HSH332	<25	2	2	2	0	0	0	0	3	2	3	1	1	1	1	1	2	1	0
51	L2HSH335	≥25	2	2	2	0	0	0	0	1	2	1	3	1	1	2	1	2	1	0
88	L2HSH336	<25	2	3	2	0	0	0	0	1	1	1	1	1	1	1	1	1	1	0
68	L2HSH337	<25	2	2	2	0	0	0	0	1	1	1	1	1	1	1	1	1	1
100	L2HSH338	<25	2	2	2	1	1	0	0	1	2	2	1	2	2	2	2	2	3	0
83	L2HSH339	<25	2	3	2	0	0	0	0	1	1	1	1	1	1	1	1	1	1	0
107	L2HSH340	≥25	2	3	2	0	0	0	0	1	1	1	1	1	1	1	1	1	1	0
71	L2HSH341	≥25	1	2	2	1	1	1	0	2	2	1	2	1	1	2	1	3	1
47	L2HSH342	≥25	2	3	2	2	1	0	0	1	3	2	2	1	1	3	2	1	1	0
108	L2HSH343	<25	2	3	1	3	4	3	0	4	2	1	4	1	1	2	1	1	1
72	L2HSH344	≥25	2	3	2	2	4	1	0	2	4	1	1	1	1	1	1	1	1	0
52	L2HSH346	<25	2	3	2	2	2	0	0	1	1	1	1	1	1	1	1	1	1	0
106	L2HSH347	<25	2	3	2	1	1	1	0	1	1	3	2	2	1	1	1	2	2
70	L2HSH348	≥25	2	2	2	0	0	0	0	2	2	2	3	4	1	1	2	3	4
104	L2HSH349	<25	2	1	2	2	1	1	0	1	1	2	1	4	1	1	1	1	1	0
105	L2HSH350	≥25	2	3	2	3	1	2	2	3	3	3	3	2	2	3	3	3	3
76	L2HSH351	<25	1	2	2	0	0	0	0	1	1	1	1	1	1	1	1	1	1
49	L2HSH352	<25	2	2	2	0	0	0	0	1	1	1	1	1	1	1	1	1	1
50	L2HSH354	≥25	1	3	1	1	1	0	0	1	1	1	1	3	3	1	2	1	1	1
83	L2HSH358	<25	2	1	2	1	2	2	0	3	2	4	4	3	3	4	3	3	3	1
103	L2HSH359	<25	2	3	3	0	0	0	0	1	1	1	1	1	1	3	3	1	1	1
84	L2HSH360	<25	2	3	3	1	1	0	0	4	2	1	1	1	1	3	1	1	1	1
85	L2HSH362	<25	2	2	2	0	0	0	0	1	1	1	4	3	1	1	4	1	3	0
103	L2HSH363	<25	2	1	2	3	1	3	0	1	1	1	3	1	1	1	1	3	1	1
47	L2HSH365	<25	2	3	2	0	0	0	0	1	1	1	1	1	1	1	1	1	1	0
94	L2HSH366	<25	2	2	0	0	0	0	0	1	1	1	1	1	1	1	1	1	1	1
91	L2HSH367	<25	2	2	2	0	0	0	0	1	1	1	1	1	1	1	1	1	1	1
88	L2HSH368	<25	2	3	1	0	0	0	0	1	1	1	1	1	1	1	1	1	1	0
82	L2HSH369	<25	2	2	2	1	1	0	0	2	3	3	4	3	3	3	3	1	1	0
93	L2HSH370	<25	2	2	2	1	1	1	2	3	2	2	2	2	2	2	1	1	1	1
107	L2HSH3714	<25	2	2	2	0	0	0	0	1	1	1	1	1	1	1	1	1	1	0
92	L2HSH373	<25	2	1	1	0	0	0	0	1	1	1	1	1	1	1	1	1	1	1
81	L2HSH374	<25	2	1	2	1	1	4	0	3	3	3	3	3	3	3	3	3	3	0
102	L2HSH375	<25	2	2	2	0	0	0	0	1	1	1	1	1	1	1	1	1	1	0
80	L2HSH376	<25	2	2	2	0	0	0	0	1	1	1	1	1	1	1	1	1	1	1
87	L2HSH381	<25	2	2	0	0	0	0	0	1	1	1	1	1	1	1	1	1	1	0
86	L2HSH383	<25	2	2	2	0	0	0	0	1	1	1	1	1	1	1	1	1	1	1
74	L2HSH386	<25	2	2	2	0	0	0	0	1	1	1	1	1	1	1	1	1	1	0
85	L2HSH	<25	2	2	1	0	0	0	0	2	4	4	1	2	3	1	1	1	1	1
104	L2HSH387	≥25	2	2	3	1	1	0	0	1	1	1	1	1	1	1	1	1	1	0
84	L2HSH399	≥25	2	3	2	0	0	0	0	1	1	1	3	1	1	1	1	1	1	1
102	L2HSH388	≥25	2	2	3	1	1	0	0	2	2	1	1	1	1	3	1	1	1	1
83	L2HSH400	≥25	2	3	2	1	1	0	0	1	1	1	1	2	3	3	1	3	1	0
101	L2HSH389	≥25	2	2	1	1	1	0	0	1	2	2	3	2	4	1	1	1	1	0
89	L2HSH390	≥25	1	3	2	0	0	0	1	2	3	1	2	2	1	1	2	2	3	0
1	L2HSH392	≥25	1	1	2	0	0	0	0	2	3	1	1	1	1	1	1	1	1	1
90	L2HSH395	≥25	2	3	2	0	0	0	0	1	1	1	1	1	1	1	1	1	1	1
73	L2HSH345	<25	2	3	2	1	1	2	0	1	2	1	1	1	1	1	1	1	1	1
79	L3HSH106	≥25	2	3	2	1	1	1	0	3	3	3	3	3	4	3	3	3	1	0
101	L3HSH200	<25	2	1	2	2	1	0	0	4	1	3	2	1	1	4	4	2	2	1
58	L3HSH202	<25	2	3	2	1	2	1	2	1	1	1	1	1	1	1	1	1	1	0
60	L3HSH204	≥25	2	2	2	2	1	1	0	2	1	1	1	1	1	1	1	1	1	1
61	L3HSH205	<25	2	2	2	0	0	0	0	1	3	1	1	1	1	1	1	1	1	1
63	L3HSH206	<25	2	2	2	1	1	0	0	2	3	1	3	2	1	1	3	1	3	0
57	L1HSH201	≥25	1	2	1	2	1	0	2	2	1	1	1	1	1	1	1	1	1	0
64	L3HSH207	<25	2	2	2	3	1	0	2	2	2	2	1	2	1	2	1	2	2	1
59	L1HSH203	<25	5	1	1	3	1	0	2	3	4	3	4	4	4	4	4	4	4	0
65	L3HSH208	≥25	2	3	1	1	1	0	1	3	3	1	2	1	1	2	2	2	1	0
66	L3HSH209	<25	2	2	2	3	1	0	2	2	2	2	2	2	1	2	4	2	1	1
68	L3HSH210	<25	2	1	3	0	0	0	0	2	2	2	2	2	1	2	2	1	1	0
67	L3HSH211	<25	2	2	3	0	0	0	0	3	3	2	3	2	2	3	3	2	1	1
69	L3HSH212	≥25	2	1	3	0	0	0	0	4	4	3	4	3	3	4	1	5	4	1
70	L3HSH213	<25	2	3	2	1	2	1	0	1	1	1	2	2	2	2	3	3	1	0
71	L3HSH214	<25	2	2	3	0	0	0	0	3	3	1	2	1	1	1	1	1	2	0
72	L3HSH215	<25	2	3	2	0	0	0	0	2	4	2	3	3	2	3	3	3	1
54	L3HSH216	<25	2	2	2	0	0	0	0	3	3	2	3	3	3	3	3	3	3	0
55	L3HSH217	≥25	5	3	2	3	4	1	0	3	2	1	1	5	1	1	1	1	1	0
53	L3HSH218	≥25	2	3	2	2	2	2	2	1	3	1	1	1	1	2	1	2	1	0
54	L3HSH219	≥25	2	2	1	3	1	0	1	1	2	1	1	1	1	1	1	1	1	0
80	L3HSH220	≥25	2	2	2	0	0	0	0	2	3	2	3	3	1	3	2	2	1
81	L3HSH221	≥25	2	3	2	2	2	2	0	1	4	3	3	3	1	4	3	3	3	0
82	L3HSH222	≥25	2	2	2	0	0	0	0	2	2	3	2	1	1	3	3	3	2	0
52	L3HSH223	≥25	2	2	2	0	0	0	0	2	3	1	1	1	1	1	1	3	1	0
65	L3HSH224	<25	2	2	0	0	0	0	0	1	2	2	2	3	3	3	2	3	2	0
66	L3HSH225	≥25	2	1	2	4	2	4	2	1	1	1	1	1	1	2	2	2	2	0
67	L3HSH226	≥25	2	3	2	2	4	2	0	2	2	1	2	1	1	1	1	1	1
68	L3HSH227	≥25	2	1	2	0	0	0	0	1	1	1	1	2	1	2	1	2	2	0
69	L3HSH228	≥25	2	2	2	0	0	0	0	3	1	1	1	2	1	1	2	2	1
70	L3HSH229	<25	2	3	2	1	1	0	0	1	2	1	1	3	1	1	2	1	1
83	L3HSH230	<25	2	3	2	1	3	2	0	1	1	1	1	1	1	1	1	1	1	0
49	L3HSH231	≥25	2	3	2	0	0	0	0	1	2	1	1	2	1	1	1	1	1	0
50	L3HSH232	<25	2	3	2	0	0	0	0	3	3	4	4	4	4	4	4	4	1
51	L3HSH235	<25	2	2	2	0	0	0	0	1	1	1	1	1	1	1	1	1	1
55	L3HSH236	<25	2	2	2	0	0	0	0	1	1	1	1	1	1	1	1	1	1	0
56	L3HSH248	≥25	2	3	2	0	0	0	0	2	2	1	2	2	1	2	1	1	1	0
50	L3HSH259	<25	2	3	2	0	0	0	1	3	2	1	1	1	1	1	1	2	1
35	L3HSH400	<25	5	2	2	1	1	0	2	3	3	2	2	4	2	1	1	2	1
100	L2HSH248	<25	2	2	2	1	1	0	0	2	2	1	2	1	1	2	2	1	1
39	L3HSH402	≥25	2	2	2	3	2	0	0	1	1	1	1	1	1	1	2	1	3	0
57	L2HSH249	≥25	2	3	2	0	0	0	0	1	1	1	1	1	1	1	1	1	1
40	L3HSH403	≥25	2	3	2	2	1	0	0	1	3	1	1	3	1	1	1	1	1
61	L3HSH404	≥25	2	2	0	0	0	0	0	1	1	1	1	1	1	1	1	1	1	0
47	L3HSH405	≥25	2	3	2	2	1	1	0	1	1	1	2	1	1	3	2	2	3	0
51	L3HSH406	<25	2	3	2	1	3	0	0	2	1	1	1	1	1	1	2	1	1	0
41	L3HSH407	<25	2	2	2	1	1	0	0	1	2	1	1	1	1	1	2	1	1	0
48	L3HSH408	≥25	2	2	2	1	1	0	0	2	3	1	2	2	1	1	1	1	1	0
49	L3HSH409	≥25	2	3	2	2	1	1	2	3	3	1	4	2	1	3	2	3	1	0
50	L3HSH410	≥25	2	3	2	0	0	0	0	3	3	1	3	3	1	3	1	1	1
68	L3HSH411	<25	2	3	2	0	0	0	0	1	1	1	1	1	1	1	1	1	1	1
73	L3HSH412	≥25	2	2	2	0	0	0	0	1	5	2	4	2	1	3	2	2	2	0
68	L3HSH413	≥25	2	2	2	0	0	0	0	1	2	1	2	1	1	3	3	3	2	0
69	L3HSH414	<25	2	3	2	2	2	0	0	1	2	1	1	1	1	1	1	1	1	1
70	L3HSH415	<25	2	3	2	0	0	0	0	2	1	1	1	1	1	1	1	1	1	1
51	L3HSH416	≥25	2	2	2	0	0	0	0	2	2	1	1	1	1	1	1	1	1	0
63	L3HSH417	<25	2	2	2	0	0	0	0	1	1	1	1	1	1	1	1	1	1	0
64	L3HSH418	<25	2	2	2	0	0	0	0	1	1	1	1	1	1	1	1	1	1	0
63	L3HSH422	<25	2	2	2	3	1	3	2	1	1	1	1	1	1	1	1	1	1	1
40	L3HSH429	<25	2	2	2	0	0	0	0	1	3	3	4	3	3	2	1	1	2	1
33	L3HSH430	<25	2	2	2	0	0	0	0	1	1	1	1	1	1	1	1	1	1	1
72	L3HSH439	≥25	2	2	2	1	1	1	0	1	2	1	1	1	1	1	1	1	1	0
73	L3HSH440	≥25	2	1	2	4	4	3	0	4	3	3	4	1	3	3	5	3	1	1
47	L3HSH441	≥25	2	2	2	0	0	0	0	1	1	1	1	1	1	1	1	1	1	0
81	L3HSH442	<25	2	2	2	0	0	0	0	3	3	1	2	2	1	3	1	1	2	1
82	L3HSH444	<25	2	2	2	0	0	0	0	2	1	1	3	2	1	1	1	1	1	0
71	L3HSH447	≥25	2	3	2	0	0	0	0	1	1	1	1	1	1	1	1	1	1	1
72	L3HSH448	≥25	2	3	2	0	0	0	0	1	1	1	1	1	1	1	1	1	1	1
73	L3HSH449	<25	2	3	2	0	0	0	0	1	1	1	1	1	1	1	1	1	1	0
64	L3HSH45	≥25	2	2	2	1	1	1	0	3	4	1	4	2	1	2	1	3	1	1
74	L3HSH450	<25	2	2	2	0	0	0	0	1	2	1	1	1	1	1	1	1	1	1
75	L3HSH454	<25	2	3	2	2	1	1	0	1	2	1	1	1	1	2	1	1	1	0
72	L3HSH455	≥25	2	3	2	0	0	0	0	3	3	1	3	1	1	1	1	1	1	0
69	L3HSH456	<25	2	3	2	0	0	0	0	1	3	3	1	3	3	1	1	1	1	0
43	L3HSH458	≥25	1	3	2	1	1	1	0	1	3	2	1	2	2	2	2	1	1	1
60	L3HSH460	≥25	2	3	2	2	2	1	0	3	3	1	1	1	1	2	1	1	3	0
44	L3HSH461	<25	2	2	3	2	1	0	1	2	4	1	1	1	1	1	1	1	3	0
62	L3HSH462	≥25	2	3	2	0	0	0	0	1	1	1	1	1	1	1	1	1	1	0
38	L3HSH463	<25	2	2	2	0	0	0	0	1	2	1	1	1	1	1	2	1	1	1
64	L3HSH464	≥25	2	3	2	0	0	0	0	1	3	1	3	2	1	1	1	1	1	0
59	L3HSH466	<25	2	2	2	2	1	0	0	1	1	1	1	1	1	1	1	1	1	1
52	L3HSH467	<25	2	3	2	0	0	0	0	2	2	1	2	4	1	2	3	1	1	1
43	L3HSH468	<25	2	3	3	0	0	0	0	3	2	1	1	2	1	1	2	2	2	0
46	L3HSH469	<25	2	3	4	0	0	0	0	1	1	1	1	1	1	1	1	1	1	1
71	L3HSH470	<25	2	3	3	0	0	0	0	4	4	2	4	1	1	3	1	3	4	1
46	L3HSH471	<25	2	3	2	0	0	0	0	1	1	1	1	1	1	1	1	1	1	1
45	L3HSH472	<25	2	2	3	4	3	3	2	2	2	2	4	3	2	2	4	3	3	1
44	L3HSH473	≥25	2	3	3	0	0	0	0	4	3	1	3	3	1	3	3	3	2	0
45	L3HSH474	<25	2	3	2	0	0	0	0	1	1	1	1	1	1	1	1	1	1	0
61	L3HSH475	<25	2	2	2	0	0	0	0	1	1	1	1	1	1	1	1	1	1	0
62	L3HSH476	<25	2	3	2	0	0	0	0	1	1	1	1	1	1	1	1	1	1	1
44	L3HSH477	<25	2	3	2	1	1	0	0	1	1	1	1	1	1	1	1	1	1	1
46	L3HSH478	≥25	2	2	2	0	0	0	0	3	1	1	2	2	1	1	1	2	1	1
47	L3HSH419	≥25	2	2	0	3	1	2	2	2	2	3	3	4	1	2	2	4	1	1
63	L3HSH479	<25	2	3	2	2	4	3	2	1	2	1	2	1	1	2	1	1	1	1
70	L3HSH480	≥25	2	3	2	0	0	0	0	3	1	1	2	1	1	1	1	1	1	0
45	L3HSH490	≥25	2	3	2	0	0	0	0	1	1	1	1	1	1	1	1	1	1	0
62	L3HSH499	≥25	1	2	2	0	0	0	0	1	1	1	1	1	1	1	1	1	1	0
46	L3HSH491	≥25	2	3	2	2	1	0	0	1	3	2	3	2	1	1	2	1	1	0
64	L3HSH493	<25	2	1	2	3	2	1	2	1	1	1	1	1	1	1	1	1	1	1
63	L3HSH494	≥25	2	2	2	1	2	1	2	3	4	3	2	3	3	2	3	4	1	1
56	L3HSH485	≥25	2	3	2	1	1	0	0	1	2	1	3	4	1	2	1	1	1	1
36	L3HSH498	≥25	2	3	2	0	0	0	0	1	1	1	1	1	1	1	1	1	1	0
75	L3HSH500	≥25	2	1	2	3	1	3	0	2	3	2	2	2	3	2	2	3	3	0
76	L3HSH507	<25	2	3	2	0	0	0	0	1	1	1	1	1	1	2	2	3	1	1
78	L3HSH508	<25	2	3	2	0	0	0	0	1	2	1	1	1	1	1	1	2	1	1
74	L3HSH509	<25	2	3	2	1	1	0	0	2	3	1	1	2	3	2	3	1	1	1
77	L3HSH512	<25	2	2	2	2	1	0	0	3	3	1	1	1	1	2	2	1	1	0
78	L3HSH515	≥25	2	2	2	2	2	1	0	1	3	1	2	1	1	2	1	2	1	1
79	L3HSH518	<25	2	3	2	3	2	1	0	1	3	1	1	1	1	1	1	1	1	0
48	L3HSH519	≥25	2	2	2	0	0	0	0	1	1	1	1	1	1	1	1	1	1	0
65	L3HSH520	<25	2	2	2	0	0	0	0	1	1	1	1	1	1	1	1	1	1	0
80	L3HSH521	<25	2	3	2	1	1	0	2	2	3	3	4	2	1	2	2	4	2	1
76	L3HSH526	≥25	2	3	2	0	0	0	0	2	1	1	2	1	1	1	1	1	1	0
97	L3HSH528	≥25	2	3	2	0	0	0	0	2	4	3	3	3	2	3	2	3	2	1
98	L3HSH529	≥25	2	3	2	1	1	0	0	2	1	1	1	1	1	1	1	1	1	1
99	L3HSH530	≥25	2	2	2	1	4	1	0	1	4	3	1	1	1	1	2	2	1	1
77	L3HSH534	≥25	2	3	2	3	4	3	2	2	3	2	2	1	1	2	1	2	4	1
60	L3HSH535	<25	5	3	2	0	0	0	0	4	3	2	4	1	1	3	1	5	3	0
2	L3HSH536	<25	2	2	0	0	0	0	0	1	1	2	1	1	1	1	1	1	1	1
61	L3HSH539	<25	2	2	2	1	1	0	0	2	1	1	1	1	1	1	1	1	1	1
58	L3HSH541	<25	2	2	2	4	4	4	0	1	3	2	3	3	2	3	2	3	1	0
42	L3HSH546	≥25	2	3	3	1	1	0	0	1	1	1	1	1	1	1	1	1	1	0
67	L3HSH547	≥25	3	3	2	2	1	0	2	1	1	1	2	2	2	1	3	3	2	1
37	L3HSH548	<25	2	3	2	1	1	0	2	1	1	1	1	1	1	1	1	1	1	0
68	L3HSH550	≥25	2	3	2	0	0	0	0	1	1	1	1	1	1	1	1	1	1	1
60	L3HSH552	<25	2	3	2	2	1	0	0	1	2	1	2	1	1	2	1	1	1	1
62	L3HSH554	<25	2	3	2	0	0	0	2	1	1	1	1	1	1	1	1	1	1	0
74	L3HSH555	<25	2	3	2	2	1	0	0	1	1	1	3	2	1	3	2	2	1	0
73	L3HSH557	<25	2	3	2	0	0	0	0	1	1	1	1	1	1	3	3	1	1	0
78	L3HSH559	≥25	2	3	3	0	0	0	0	1	1	1	1	1	1	1	1	1	1	0
80	L3HSH563	≥25	2	3	2	3	4	1	0	1	1	1	1	1	1	1	1	1	1	1
81	L3HSH564	<25	2	3	2	0	0	0	0	1	1	1	1	1	1	1	1	1	1	0
54	L3HSH565	<25	2	2	2	0	0	0	0	1	1	1	1	1	1	1	1	1	1	1
49	L3HSH566	<25	2	2	2	1	1	1	0	1	1	1	1	1	1	1	1	1	1	0
82	L3HSH567	≥25	2	2	2	0	0	0	0	1	1	1	1	1	1	1	1	1	1	0
83	L3HSH568	≥25	2	3	2	0	0	0	0	1	1	1	1	1	1	1	1	1	1	1
55	L3HSH569	<25	2	3	2	1	1	0	0	1	1	1	1	1	1	1	1	1	1	0
59	L3HSH570	≥25	2	3	2	0	0	0	0	1	3	1	1	2	1	1	2	1	1	1
60	L3HSH571	≥25	3	3	3	0	0	0	0	1	1	1	1	1	1	1	1	1	1	1
32	L3HSH577	<25	2	2	2	0	0	0	0	3	3	1	1	2	1	2	3	3	3	0
56	L3HSH573	<25	2	2	2	0	0	0	0	1	1	1	1	1	1	1	1	1	1	0
33	L3HSH574	≥25	2	2	0	0	0	0	0	1	1	1	1	1	1	1	1	1	1	0
34	L3HSH575	≥25	2	2	2	1	1	1	0	1	2	1	3	1	1	2	2	1	1	0
53	L3HSH580	<25	2	2	2	0	0	0	0	1	1	1	1	1	1	1	1	1	1	1
59	L3HSH581	<25	2	2	2	0	0	0	0	1	1	1	1	1	1	1	1	1	1
62	L3HSH582	<25	2	3	2	0	0	0	0	1	1	1	1	1	1	1	1	1	1	0
58	L3HSH583	<25	1	2	2	0	0	0	0	1	1	1	1	1	1	1	1	1	1	0
52	L3HSH584	<25	2	3	2	0	0	0	0	1	1	1	1	1	1	1	1	1	1
58	L3HSH585	<25	2	2	2	0	0	0	0	1	1	1	1	1	1	1	1	1	1
59	L3HSH586	≥25	2	3	2	0	0	0	0	1	1	1	1	1	1	1	1	1	1	0
1	L3HSH587	≥25	1	3	2	0	0	0	0	1	1	1	2	1	1	1	1	2	1
60	L3HSH589	<25	2	2	2	0	0	0	0	1	1	1	1	1	1	1	1	1	1
61	L3HSH590	≥25	2	3	2	0	0	0	0	1	1	1	1	1	1	1	1	1	1
55	L3HSH592	≥25	2	3	2	0	0	0	0	1	1	1	1	1	1	1	1	1	1
29	L3HSH593	<25	2	3	2	0	0	0	0	1	1	1	1	1	1	1	1	1	1	0
60	L3HSH596	<25	2	2	2	0	0	0	0	1	1	1	1	1	1	1	1	1	1	0
57	L3HSH599	<25	2	3	2	0	0	0	0	3	3	2	2	3	3	3	2	2	1
58	L3HSH601	<25	2	2	2	0	0	0	0	1	1	1	1	1	1	1	1	1	1
53	L3HSH602	≥25	2	2	2	0	0	0	0	2	2	3	4	4	3	2	2	2	1
1	L3HSH603	<25	2	2	2	0	0	0	0	1	1	1	1	1	1	1	1	2	1	0
1	L3HSH604	≥25	2	1	2	0	0	0	0	1	1	1	1	1	1	1	1	1	1
50	L3HSH605	<25	2	1	2	0	0	0	0	2	3	4	3	2	5	2	3	2	3	0
51	L3HSH606	≥25	2	2	2	0	0	0	0	1	1	1	1	1	1	1	1	1	1
84	L3HSH607	<25	2	2	0	0	0	0	0	1	1	1	1	1	1	1	1	1	1
48	L3HSH608	<25	2	2	2	0	0	0	0	1	1	1	1	1	1	1	1	1	1	0
44	L3HSH609	≥25	2	3	2	4	1	0	0	1	1	1	1	1	1	1	1	1	1	0
42	L3HSH610	<25	2	3	2	0	0	0	0	1	1	1	1	1	1	1	1	1	1	0
38	L3HSH611	<25	2	2	2	0	0	0	0	1	2	1	1	1	1	2	1	1	1	0
37	L3HSH612	≥25	2	3	2	0	0	0	0	2	2	3	3	3	4	2	3	3	2
41	L3HSH613	≥25	2	3	2	0	0	0	0	3	3	3	4	1	1	4	1	3	3
38	L3HSH614	<25	2	2	2	0	0	0	0	2	3	3	3	2	2	2	2	3	3
39	L3HSH615	<25	2	3	2	3	1	1	0	2	2	1	1	1	1	1	1	1	1	0
31	L3HSH616	<25	2	2	2	2	1	0	0	1	1	1	2	1	1	3	1	1	1
37	L3HSH617	<25	2	2	2	0	0	0	0	1	1	1	1	1	1	1	1	1	1	0
34	L3HSH618	<25	2	3	2	0	0	0	0	1	1	3	2	3	3	4	4	3	2
32	L3HSH619	≥25	2	2	2	0	0	0	0	2	1	1	1	1	1	1	1	1	1
39	L3HSH620	<25	2	2	2	0	0	0	0	1	1	1	1	1	1	1	1	1	1
30	L3HSH621	<25	2	2	0	0	0	0	0	1	1	1	1	1	1	1	1	1	1	0
36	L3HSH622	≥25	2	3	2	0	0	0	0	4	4	3	3	2	1	1	2	1	2
35	L3HSH623	≥25	2	3	2	0	0	0	0	1	3	3	4	3	2	3	3	4	3	0
40	L3HSH624	≥25	2	3	2	0	0	0	0	1	2	1	1	4	4	1	1	1	1
34	L3HSH625	<25	2	3	3	2	1	0	0	1	1	1	1	1	1	1	1	1	1
33	L3HSH626	<25	2	2	3	0	0	0	0	1	1	1	1	1	1	1	1	1	1
43	L3HSH627	<25	2	2	2	2	1	1	0	1	1	1	1	1	1	1	1	1	1
35	L3HSH628	<25	2	2	3	0	0	0	0	1	1	1	1	1	1	1	1	1	1	0
32	L3HSH629	≥25	2	3	2	0	0	0	0	1	1	1	1	1	1	1	1	1	1	0
65	L3HSH640	<25	2	3	2	2	2	1	0	3	2	1	4	4	1	1	1	1	1
81	LOME	<25	2	2	2	0	0	0	2	1	1	1	1	1	1	1	1	1	1	0
82	SOHSH827	<25	2	2	2	0	0	0	0	1	2	1	2	4	1	3	1	1	2
83	SOHSH800	≥25	1	3	2	4	2	4	0	2	2	1	1	2	2	1	1	1	1	0
10	SOHSH801	≥25	2	3	2	3	4	3	0	1	1	1	1	1	1	1	1	1	1	0
4	SOHSH802	≥25	1	2	3	1	1	1	0	1	1	1	1	1	1	1	1	1	1	0
84	SOHSH803	<25	2	2	2	0	0	0	0	1	2	1	2	1	1	1	1	1	1	0
9	SOHSH804	≥25	2	2	1	3	1	4	0	3	2	1	2	3	1	2	1	2	2
85	SOHSH805	<25	2	3	4	0	0	0	0	2	1	1	3	1	1	3	1	3	1
99	SOHSH806	<25	2	3	2	0	0	0	0	3	3	2	3	3	2	3	2	2	1	0
45	SOHSH807	<25	2	2	2	0	0	0	0	1	1	1	1	1	1	1	1	1	1
1	SOHSH808	<25	2	2	1	0	0	0	0	3	3	2	2	2	1	3	2	2	1	0
2	SOHSH809	<25	2	2	2	0	0	0	0	3	3	2	3	3	2	3	2	2	1
3	SOHSH810	≥25	2	2	3	0	0	0	0	3	3	2	3	3	2	3	2	2	1
15	SOHSH811	≥25	2	2	1	4	3	1	0	3	3	1	2	4	1	4	4	1	1	0
12	SOHSH812	<25	2	1	3	0	0	0	0	3	3	1	1	4	2	1	1	4	1
5	SOHSH813	<25	2	1	3	0	0	0	0	1	1	1	1	1	1	4	2	2	1
17	SOHSH814	≥25	1	2	2	0	0	0	0	1	3	1	3	3	1	1	3	3	2
6	SOHSH815	≥25	2	3	2	4	4	4	0	3	3	1	4	3	3	1	1	1	1
79	SOHSH816	≥25	1	2	2	0	0	0	0	1	1	1	1	1	1	1	1	1	1
76	SOHSH817	<25	2	2	4	0	0	0	0	1	2	1	1	2	1	1	1	1	1
7	SOHSH818	≥25	2	3	2	2	2	3	0	1	2	1	2	2	1	1	1	1	2
8	SOHSH819	≥25	2	3	2	1	1	1	0	2	2	1	2	2	1	2	2	2	2
78	SOHSH820	<25	1	2	4	1	1	1	0	2	2	1	2	2	1	2	2	2	2	0
77	SOHSH821	≥25	2	2	2	0	0	0	0	3	3	2	3	3	1	3	3	1	1
80	SOHSH822	<25	2	1	4	1	1	1	2	2	2	2	2	2	1	2	2	1	2	0
13	SOHSH823	<25	2	1	2	0	0	0	0	3	3	2	2	2	1	3	2	3	1	0
81	SOHSH824	≥25	2	1	4	0	0	0	0	3	3	2	2	3	2	3	2	2	1
14	SOHSH825	<25	2	1	3	0	0	0	0	3	1	1	1	3	1	1	3	1	1	0
16	SOHSH826	≥25	2	2	3	0	0	0	0	4	3	1	3	4	1	3	1	1	1
85	SOHSH828	≥25	2	1	3	0	0	0	0	3	3	2	3	3	2	2	2	2	1
11	SOHSH829	<25	1	2	3	0	0	0	0	2	2	1	2	2	1	2	2	2	2	0
31	TSHSH650	≥25	2	2	2	0	0	0	0	2	4	4	3	3	1	3	4	3	3	0
39	TSHSH651	<25	2	3	2	0	0	0	0	1	1	1	1	1	1	1	1	1	1	0
58	TSHSH652	<25	2	2	2	3	1	0	2	1	2	1	2	1	1	1	1	1	1	0
30	TSHSH653	≥25	2	2	2	3	1	1	2	1	1	1	1	1	1	1	2	2	2
57	TSHSH654	≥25	5	1	2	2	4	2	2	3	3	3	1	2	2	3	3	1	3
59	TSHSH655	<25	2	2	2	3	1	1	0	2	2	1	2	2	1	2	3	1	3
56	TSHSH656	≥25	2	3	2	3	1	0	0	1	1	1	1	1	1	1	1	1	1	0
29	TSHSH657	≥25	2	3	2	0	0	0	0	1	4	1	1	1	1	3	4	1	1	0
46	TSHSH659	<25	2	3	2	2	3	0	0	1	1	1	1	1	1	1	1	1	1	0
50	TSHSH687	≥25	2	3	2	0	0	0	2	3	2	2	2	2	1	2	2	2	2
51	TSHSH690	<25	2	3	2	3	3	1	0	1	2	1	1	1	1	1	3	1	1	0
49	TSHSH691	<25	2	2	2	0	0	0	0	2	1	1	1	1	1	1	1	2	2	0
48	TSHSH692	<25	1	2	2	3	2	1	0	3	1	1	1	1	1	1	1	3	1	0
47	TSHSH693	<25	2	3	2	3	3	1	2	1	3	1	1	3	1	1	3	1	1
53	TSHSH694	<25	2	2	2	0	0	0	0	1	1	1	1	1	1	1	1	1	1
52	TSHSH695	<25	2	2	1	1	1	0	0	1	2	1	2	5	1	1	1	3	1	0
54	TSHSH696	≥25	2	2	2	4	3	4	0	2	3	1	1	1	1	1	1	1	1
55	TSHSH697	≥25	2	2	2	0	0	0	0	1	4	1	1	2	1	1	3	1	1	0
